# Supplementary material for: Targeting APLN/APJ restores blood-testis barrier and improves spermatogenesis in murine and human diabetic models
Source: Nat Commun. 2022 Nov 28;13:7335. doi: 10.1038/s41467-022-34990-3 (PMC9705293; doi:10.1038/s41467-022-34990-3)
Supplement: Supplementary file 3 — Supplementary Data 1 [file 41467_2022_34990_MOESM3_ESM.xlsx]

## Sheet: Description
DEGs threshold	Pvalue < 0.05 & |logFC| > 0.5
DEGs screening criteria	Perform DEG analysis on two DM patients separately. If a gene meets the DEG threshold condition in both patients, it will be retained for the next step of analysis
KEGG	We use the "getGeneKEGGLinks" and "getKEGGPathwayNames" functions in the limma R package to extract KEGG-related genes
	If a gene is DEGs at a certain stage, or belongs to KEGG, it will be marked as "TRUE"

## Sheet: Up-regulated in DM patients
Gene	KEGG	SSC_1	SSC_2	SPG_ing	SPG_ed	L1	L2	L3	Z	P	D	SPC7	S1	S2	S3	ST
ASL	TRUE	TRUE
NYX		TRUE
C16orf71		TRUE
SLC7A4		TRUE
STRA6		TRUE
MDFI		TRUE
CDC23	TRUE	TRUE
SGCG	TRUE	TRUE
GABRA3	TRUE	TRUE
LMNA	TRUE	TRUE
THYN1		TRUE
C6orf62		TRUE	TRUE	TRUE		TRUE	TRUE	TRUE	TRUE	TRUE	TRUE	TRUE
XRCC6	TRUE	TRUE	TRUE
EIF5	TRUE	TRUE						TRUE	TRUE	TRUE	TRUE		TRUE		TRUE	TRUE
MIIP		TRUE		TRUE
KIF3A	TRUE	TRUE	TRUE				TRUE	TRUE	TRUE	TRUE	TRUE	TRUE			TRUE
NMRAL1		TRUE
CLIC1		TRUE			TRUE
PRDX5	TRUE	TRUE
H3F3B		TRUE			TRUE	TRUE										TRUE
GAGE12H		TRUE	TRUE
MCRS1		TRUE							TRUE
FBXO44		TRUE
ADPRHL2		TRUE
PPP2R1B	TRUE	TRUE
PALB2	TRUE	TRUE
MRPL30	TRUE	TRUE
GPR4		TRUE
PHF5A	TRUE	TRUE
CNBP		TRUE	TRUE							TRUE
CD82	TRUE	TRUE
DCTN3	TRUE	TRUE
CAPN8		TRUE
YJU2		TRUE
PPIE	TRUE	TRUE
PMF1		TRUE							TRUE
DPF2		TRUE
LIG1	TRUE	TRUE
RSL1D1		TRUE	TRUE	TRUE			TRUE	TRUE	TRUE	TRUE	TRUE	TRUE				TRUE
PTCD2		TRUE										TRUE
TUBA3C	TRUE	TRUE	TRUE	TRUE	TRUE	TRUE		TRUE	TRUE	TRUE	TRUE	TRUE	TRUE	TRUE	TRUE	TRUE
TRAPPC3		TRUE	TRUE													TRUE
IK		TRUE	TRUE	TRUE	TRUE	TRUE		TRUE	TRUE	TRUE	TRUE	TRUE	TRUE	TRUE	TRUE	TRUE
RPL7	TRUE	TRUE
PARP1	TRUE	TRUE					TRUE		TRUE							TRUE
CBR1	TRUE	TRUE
RAB5C	TRUE	TRUE					TRUE		TRUE				TRUE
HACL1	TRUE	TRUE							TRUE	TRUE	TRUE
FARSA	TRUE	TRUE							TRUE
NARF		TRUE				TRUE		TRUE
MLH3	TRUE	TRUE				TRUE		TRUE	TRUE	TRUE	TRUE	TRUE	TRUE	TRUE	TRUE
STMN1	TRUE	TRUE									TRUE					TRUE
MYOM2		TRUE
TULP4		TRUE	TRUE						TRUE
TTC4		TRUE	TRUE
IGF2BP3		TRUE
HNRNPF		TRUE
TIMM23		TRUE
CALM2	TRUE	TRUE									TRUE	TRUE		TRUE		TRUE
UROD	TRUE	TRUE
SRSF7	TRUE	TRUE												TRUE
CCNO		TRUE
HNRNPH2		TRUE
SRSF6	TRUE	TRUE							TRUE
PSMC5	TRUE	TRUE
CCDC166		TRUE
ZNF285	TRUE	TRUE			TRUE
SNRNP40	TRUE	TRUE
PRR13		TRUE
CDK5	TRUE	TRUE
STIP1	TRUE	TRUE	TRUE	TRUE				TRUE
ARL2		TRUE
POLR1E	TRUE	TRUE
PDCD6		TRUE
ASRGL1	TRUE	TRUE	TRUE	TRUE	TRUE		TRUE	TRUE	TRUE	TRUE	TRUE		TRUE	TRUE	TRUE	TRUE
ELOF1		TRUE	TRUE			TRUE			TRUE	TRUE						TRUE
ATP5F1B	TRUE	TRUE
TUBA3D	TRUE	TRUE	TRUE	TRUE	TRUE	TRUE		TRUE	TRUE	TRUE	TRUE	TRUE	TRUE	TRUE	TRUE	TRUE
ZNF16		TRUE
PSMB5	TRUE	TRUE
CFAP298		TRUE
POLD2	TRUE	TRUE		TRUE
PGM2	TRUE	TRUE
MRPL28	TRUE	TRUE			TRUE					TRUE
PBXIP1		TRUE
PDHB	TRUE	TRUE	TRUE
ATP6V1E1	TRUE	TRUE														TRUE
PDRG1		TRUE		TRUE		TRUE	TRUE	TRUE	TRUE	TRUE	TRUE	TRUE	TRUE	TRUE	TRUE
SMIM12		TRUE	TRUE
PUF60	TRUE	TRUE
CYTH2	TRUE	TRUE		TRUE						TRUE
QRSL1	TRUE	TRUE
TTC1		TRUE												TRUE	TRUE	TRUE
SPINT2		TRUE	TRUE			TRUE					TRUE	TRUE
GMPR2	TRUE	TRUE
IMPDH2	TRUE	TRUE
CBX1		TRUE		TRUE	TRUE			TRUE	TRUE	TRUE	TRUE	TRUE	TRUE
MAP1A		TRUE
BPNT1	TRUE	TRUE
ZNF823	TRUE	TRUE
RELB	TRUE	TRUE
RNH1		TRUE
SAFB		TRUE
ZNF408		TRUE
ZFR		TRUE	TRUE			TRUE	TRUE	TRUE		TRUE	TRUE	TRUE
ZKSCAN3		TRUE
FAM221A		TRUE													TRUE
KDF1		TRUE
ZNF766	TRUE	TRUE
NUDC		TRUE
COASY	TRUE	TRUE				TRUE			TRUE	TRUE					TRUE
ZSCAN10		TRUE
PDZK1IP1		TRUE
HAS1		TRUE
DMAP1		TRUE
ECI2	TRUE	TRUE
SRPK1	TRUE	TRUE		TRUE			TRUE	TRUE				TRUE			TRUE
THOC6	TRUE	TRUE
TUFM		TRUE
WDR66		TRUE
TEKT5		TRUE		TRUE											TRUE
RNF128		TRUE
RPA2	TRUE	TRUE								TRUE
MIS18BP1		TRUE		TRUE							TRUE
PAIP2B		TRUE
DZANK1		TRUE		TRUE
GZMA	TRUE	TRUE
BAAT	TRUE	TRUE
TMCO6		TRUE
MED4	TRUE	TRUE				TRUE		TRUE		TRUE
CIRBP		TRUE	TRUE							TRUE	TRUE					TRUE
AAAS	TRUE	TRUE							TRUE
APOBEC3F	TRUE	TRUE
TBC1D22B		TRUE
ZSCAN26		TRUE
UQCRFS1	TRUE	TRUE
SLIRP		TRUE
ZNF212	TRUE	TRUE
SMC5		TRUE							TRUE	TRUE			TRUE		TRUE
RASL11B		TRUE						TRUE
LIN52	TRUE	TRUE
ZNF716	TRUE	TRUE
CAPG		TRUE
PLEKHB2		TRUE	TRUE
METTL22		TRUE	TRUE
EXO1	TRUE	TRUE
SRPRA	TRUE	TRUE
TATDN3		TRUE
DDOST	TRUE	TRUE
ASNA1		TRUE
RAD23A	TRUE	TRUE	TRUE						TRUE	TRUE	TRUE	TRUE
EBP	TRUE	TRUE
TMEM11		TRUE							TRUE
SDHA	TRUE	TRUE				TRUE
MED27	TRUE	TRUE
SUPT16H		TRUE		TRUE			TRUE				TRUE			TRUE	TRUE
VAMP2	TRUE	TRUE					TRUE	TRUE								TRUE
USP11		TRUE		TRUE
BRD2		TRUE								TRUE		TRUE			TRUE
CEP85		TRUE		TRUE		TRUE		TRUE
RPS9	TRUE	TRUE	TRUE			TRUE	TRUE		TRUE	TRUE	TRUE	TRUE	TRUE	TRUE	TRUE
PAFAH1B2	TRUE	TRUE	TRUE	TRUE	TRUE			TRUE	TRUE	TRUE	TRUE
C19orf25		TRUE			TRUE
AHCY	TRUE	TRUE
TPI1	TRUE	TRUE
ATP6V0D1	TRUE	TRUE
ELOVL3	TRUE	TRUE
TWISTNB	TRUE	TRUE										TRUE	TRUE
PEF1		TRUE
XAB2	TRUE	TRUE
WDR92		TRUE
SNAPC2		TRUE
TSTD2		TRUE
GPR89A		TRUE								TRUE
CPED1		TRUE
FIP1L1	TRUE	TRUE		TRUE	TRUE			TRUE	TRUE	TRUE	TRUE	TRUE			TRUE	TRUE
TMEM60		TRUE
CNIH4		TRUE
TMEM86A		TRUE
ZGLP1		TRUE
TRAPPC6A		TRUE
ZMYND10		TRUE	TRUE	TRUE	TRUE	TRUE	TRUE		TRUE					TRUE		TRUE
SAP18	TRUE	TRUE													TRUE
ENSA		TRUE
APMAP		TRUE
PSMD13	TRUE	TRUE
C17orf100		TRUE		TRUE
FKBP6		TRUE									TRUE	TRUE				TRUE
TEAD4	TRUE	TRUE
WDR5B	TRUE	TRUE
LRRC23		TRUE					TRUE		TRUE
DDB2	TRUE	TRUE
BTF3L4		TRUE
WBP4		TRUE
MAGEC2		TRUE
CRIPT		TRUE
MANBAL		TRUE	TRUE						TRUE	TRUE
TUBA3E	TRUE	TRUE	TRUE	TRUE				TRUE	TRUE	TRUE	TRUE	TRUE	TRUE	TRUE	TRUE	TRUE
RPL18A	TRUE	TRUE
RTN4IP1		TRUE
FBXO39		TRUE	TRUE		TRUE								TRUE
TRIM14		TRUE									TRUE
THEMIS2		TRUE			TRUE		TRUE
ENDOV		TRUE
SMUG1	TRUE	TRUE
NUTF2		TRUE														TRUE
TDG	TRUE	TRUE
GANAB	TRUE	TRUE	TRUE			TRUE
AHNAK2	TRUE	TRUE						TRUE					TRUE	TRUE	TRUE
RRP7A	TRUE	TRUE
TARBP2		TRUE		TRUE
CDCA4		TRUE
PSMB7	TRUE	TRUE														TRUE
MFAP1		TRUE
SURF2		TRUE							TRUE		TRUE
DDX43		TRUE
ARMC8		TRUE
NELFA		TRUE													TRUE
PSMC3	TRUE	TRUE				TRUE			TRUE	TRUE						TRUE
NECAP2		TRUE
TTI1	TRUE	TRUE
ATP5F1A	TRUE	TRUE
SLC25A31	TRUE	TRUE		TRUE							TRUE	TRUE				TRUE
TMEM97		TRUE
SNAPIN		TRUE
GCAT	TRUE	TRUE
NBN	TRUE	TRUE		TRUE			TRUE		TRUE	TRUE	TRUE	TRUE	TRUE		TRUE
NLRP14		TRUE					TRUE
DCAF12L2		TRUE
ANXA3		TRUE
GNL2	TRUE	TRUE	TRUE						TRUE		TRUE	TRUE	TRUE	TRUE		TRUE
PHAX	TRUE	TRUE
NRBF2	TRUE	TRUE
MRPL4	TRUE	TRUE	TRUE
PNN	TRUE	TRUE		TRUE
RER1		TRUE
SECISBP2		TRUE
NCL	TRUE	TRUE						TRUE	TRUE	TRUE		TRUE	TRUE	TRUE		TRUE
NDUFS6	TRUE	TRUE
HENMT1		TRUE								TRUE	TRUE		TRUE
NKIRAS2		TRUE		TRUE				TRUE					TRUE
FATE1			TRUE	TRUE	TRUE	TRUE	TRUE	TRUE	TRUE	TRUE	TRUE		TRUE			TRUE
TCP10			TRUE	TRUE		TRUE		TRUE
IQCC			TRUE								TRUE
GGTLC1			TRUE			TRUE			TRUE	TRUE	TRUE					TRUE
RNF151			TRUE	TRUE		TRUE			TRUE						TRUE
TSR2			TRUE
SLU7	TRUE		TRUE						TRUE	TRUE	TRUE		TRUE	TRUE
RGS5			TRUE
ZNF622			TRUE
GHITM			TRUE						TRUE							TRUE
CCDC134			TRUE
ARIH2			TRUE			TRUE		TRUE	TRUE	TRUE	TRUE		TRUE
FAM166A			TRUE	TRUE								TRUE	TRUE
LCA5L			TRUE	TRUE			TRUE		TRUE							TRUE
TEX30			TRUE								TRUE					TRUE
DPH7			TRUE
INHA	TRUE		TRUE				TRUE	TRUE
RHEBL1			TRUE
ODF4			TRUE						TRUE	TRUE	TRUE				TRUE	TRUE
LRWD1			TRUE	TRUE	TRUE	TRUE	TRUE	TRUE	TRUE	TRUE	TRUE	TRUE	TRUE	TRUE	TRUE	TRUE
LAPTM4A	TRUE		TRUE	TRUE	TRUE		TRUE	TRUE	TRUE	TRUE	TRUE
FRMD1	TRUE		TRUE
TRIM17			TRUE
CDRT4			TRUE	TRUE					TRUE				TRUE	TRUE	TRUE
FAM187B			TRUE			TRUE			TRUE
SGCA	TRUE		TRUE									TRUE	TRUE	TRUE
CALCOCO2	TRUE		TRUE
ELP5			TRUE													TRUE
PAAF1			TRUE					TRUE		TRUE	TRUE
UQCRC1	TRUE		TRUE						TRUE	TRUE						TRUE
TTC27			TRUE
RWDD2B			TRUE				TRUE
GSTA1	TRUE		TRUE				TRUE				TRUE			TRUE
PRM2			TRUE	TRUE		TRUE
AURKAIP1			TRUE			TRUE										TRUE
LRRC59			TRUE	TRUE	TRUE				TRUE	TRUE	TRUE	TRUE	TRUE
DRG1			TRUE			TRUE			TRUE							TRUE
HMOX2	TRUE		TRUE
RFX4			TRUE			TRUE	TRUE
ACAT1	TRUE		TRUE
DDX39A			TRUE			TRUE	TRUE		TRUE					TRUE		TRUE
HORMAD1			TRUE
TMEM53			TRUE			TRUE
TAX1BP1	TRUE		TRUE	TRUE	TRUE						TRUE	TRUE	TRUE	TRUE	TRUE
IZUMO4			TRUE	TRUE	TRUE	TRUE	TRUE	TRUE	TRUE	TRUE	TRUE	TRUE	TRUE	TRUE	TRUE	TRUE
OPTN	TRUE		TRUE						TRUE
FAM181A			TRUE	TRUE					TRUE	TRUE	TRUE	TRUE	TRUE		TRUE	TRUE
CCDC168			TRUE	TRUE		TRUE	TRUE	TRUE	TRUE		TRUE				TRUE
PPP1R7			TRUE						TRUE
PDHA2	TRUE		TRUE	TRUE		TRUE			TRUE						TRUE	TRUE
GPATCH3			TRUE
SNW1	TRUE		TRUE	TRUE		TRUE		TRUE		TRUE	TRUE			TRUE
UNK			TRUE
APOBEC3G	TRUE		TRUE	TRUE												TRUE
VRK3			TRUE	TRUE	TRUE	TRUE	TRUE		TRUE
TENT5C			TRUE
AARD			TRUE	TRUE	TRUE		TRUE		TRUE	TRUE	TRUE			TRUE	TRUE
ZNF683			TRUE												TRUE
RNF141			TRUE
RNF181			TRUE
CCT6B			TRUE	TRUE	TRUE		TRUE	TRUE	TRUE					TRUE	TRUE	TRUE
RUVBL2			TRUE					TRUE	TRUE							TRUE
PCP2			TRUE
KLHDC9			TRUE
ACP1	TRUE		TRUE
PRPF40A	TRUE		TRUE			TRUE	TRUE	TRUE	TRUE	TRUE					TRUE
PSMD11	TRUE		TRUE					TRUE
RASGEF1C			TRUE
TCP10L			TRUE													TRUE
MGME1			TRUE							TRUE
SYNGR4			TRUE								TRUE					TRUE
BBS4			TRUE					TRUE
ZNF280B			TRUE	TRUE				TRUE					TRUE
LYAR			TRUE		TRUE				TRUE					TRUE	TRUE	TRUE
RNF138			TRUE
TEX53			TRUE
DPCD			TRUE													TRUE
FAM234B			TRUE					TRUE	TRUE		TRUE
PBX4			TRUE
HMGCS2	TRUE		TRUE				TRUE									TRUE
DNAJC4			TRUE						TRUE			TRUE	TRUE
ARPC5	TRUE		TRUE
PDXK	TRUE		TRUE	TRUE	TRUE	TRUE	TRUE	TRUE								TRUE
FBXO21			TRUE				TRUE			TRUE						TRUE
FAM71C			TRUE
MORN1			TRUE	TRUE
MGAT4D	TRUE		TRUE	TRUE			TRUE		TRUE		TRUE	TRUE				TRUE
TPR	TRUE		TRUE			TRUE		TRUE						TRUE	TRUE
POM121L12			TRUE			TRUE			TRUE	TRUE	TRUE	TRUE	TRUE			TRUE
LDHAL6B	TRUE		TRUE	TRUE	TRUE	TRUE		TRUE		TRUE	TRUE	TRUE		TRUE		TRUE
VPS35	TRUE		TRUE
NHLRC3			TRUE
OAZ2			TRUE					TRUE
NRDC			TRUE					TRUE
SEPT12			TRUE	TRUE		TRUE	TRUE		TRUE							TRUE
SLC35F6			TRUE					TRUE
CMTM3			TRUE				TRUE
PFKP	TRUE		TRUE	TRUE			TRUE		TRUE							TRUE
PRM1			TRUE	TRUE		TRUE
TCP11			TRUE		TRUE	TRUE
RIBC2			TRUE						TRUE	TRUE	TRUE	TRUE	TRUE	TRUE	TRUE	TRUE
EXD2			TRUE
SPDYA	TRUE		TRUE
H2AFJ			TRUE	TRUE	TRUE		TRUE									TRUE
RAB13	TRUE		TRUE	TRUE			TRUE	TRUE	TRUE	TRUE	TRUE
IFT74			TRUE					TRUE	TRUE							TRUE
PMVK	TRUE		TRUE		TRUE			TRUE		TRUE
NRIP3			TRUE	TRUE				TRUE
BACE1	TRUE		TRUE
CCDC91			TRUE				TRUE
POLR2E	TRUE		TRUE											TRUE
EMC7			TRUE							TRUE	TRUE	TRUE
PSMC4	TRUE		TRUE
ARPC2	TRUE		TRUE						TRUE						TRUE
DDX28			TRUE
ROPN1L			TRUE	TRUE	TRUE	TRUE			TRUE							TRUE
PCDHB5			TRUE						TRUE		TRUE	TRUE
C1orf74			TRUE
REXO5	TRUE		TRUE	TRUE	TRUE	TRUE			TRUE					TRUE	TRUE	TRUE
C2orf81			TRUE							TRUE	TRUE					TRUE
TCTN1			TRUE
MPV17L2	TRUE		TRUE
ZWINT			TRUE					TRUE
DKKL1			TRUE	TRUE	TRUE				TRUE							TRUE
MLF1	TRUE		TRUE													TRUE
AP1M1	TRUE		TRUE	TRUE		TRUE	TRUE	TRUE	TRUE	TRUE	TRUE
HOMEZ			TRUE						TRUE			TRUE	TRUE	TRUE	TRUE
C16orf78			TRUE	TRUE	TRUE	TRUE	TRUE		TRUE		TRUE	TRUE	TRUE	TRUE	TRUE
ZNF691			TRUE
KIF27			TRUE	TRUE	TRUE	TRUE		TRUE	TRUE						TRUE
TPD52L3			TRUE	TRUE		TRUE			TRUE	TRUE			TRUE	TRUE		TRUE
SERPINA5	TRUE		TRUE	TRUE				TRUE		TRUE			TRUE
MPDU1			TRUE							TRUE	TRUE
ARL9			TRUE
IMP4	TRUE		TRUE
MORN2			TRUE
SPATA17			TRUE	TRUE		TRUE	TRUE		TRUE						TRUE
CCDC110			TRUE	TRUE	TRUE		TRUE	TRUE	TRUE						TRUE	TRUE
LRRC46			TRUE	TRUE		TRUE	TRUE		TRUE
BLOC1S6			TRUE											TRUE
BLCAP			TRUE
HERPUD1	TRUE		TRUE		TRUE
HGFAC			TRUE
ARL14EP			TRUE										TRUE	TRUE
DYDC1			TRUE	TRUE	TRUE											TRUE
SPTY2D1OS			TRUE
RSPH6A			TRUE		TRUE	TRUE	TRUE		TRUE
TMEM270			TRUE			TRUE		TRUE
CABS1			TRUE
NDRG2			TRUE
ALAS1	TRUE		TRUE	TRUE												TRUE
AZIN2	TRUE		TRUE
TRAFD1			TRUE			TRUE		TRUE	TRUE					TRUE
POMT1	TRUE		TRUE					TRUE	TRUE
PSMG1			TRUE						TRUE							TRUE
CA3	TRUE		TRUE
TEX37			TRUE	TRUE		TRUE			TRUE
SAT2	TRUE		TRUE
LRPAP1	TRUE		TRUE
TUBG1	TRUE		TRUE
ABHD1			TRUE	TRUE					TRUE
CCDC124			TRUE
TKTL2	TRUE		TRUE	TRUE			TRUE									TRUE
PDIA3	TRUE		TRUE	TRUE		TRUE		TRUE
SRPK2			TRUE	TRUE	TRUE	TRUE	TRUE	TRUE	TRUE	TRUE	TRUE	TRUE	TRUE	TRUE	TRUE	TRUE
SPACA9			TRUE
RBM6			TRUE						TRUE			TRUE
ZNF396			TRUE
MAPRE3			TRUE
HMCES			TRUE
CEP295NL			TRUE	TRUE					TRUE				TRUE	TRUE	TRUE
BPIFB1			TRUE
CDKN3			TRUE													TRUE
REEP6			TRUE			TRUE
SPAG6			TRUE	TRUE												TRUE
TSSK1B			TRUE		TRUE		TRUE	TRUE							TRUE
ASB2			TRUE
ZNF324	TRUE		TRUE
SERPINB8			TRUE
FAM218A			TRUE
GK2	TRUE		TRUE	TRUE	TRUE											TRUE
UBE2I	TRUE		TRUE			TRUE	TRUE	TRUE
KIF2B			TRUE						TRUE						TRUE
ZC2HC1C			TRUE	TRUE	TRUE	TRUE		TRUE	TRUE						TRUE	TRUE
CHTF8			TRUE					TRUE
DAW1			TRUE	TRUE					TRUE							TRUE
SRA1			TRUE													TRUE
IFT81			TRUE
TECR	TRUE		TRUE	TRUE					TRUE	TRUE						TRUE
GLT6D1			TRUE									TRUE
TRMT61A			TRUE
GNL3	TRUE		TRUE												TRUE
TAF12	TRUE		TRUE
TP53TG5			TRUE	TRUE				TRUE	TRUE				TRUE	TRUE	TRUE
C20orf141			TRUE	TRUE
NOSTRIN			TRUE			TRUE	TRUE			TRUE		TRUE
CRISP2			TRUE						TRUE
FAM173A			TRUE
RDH11	TRUE		TRUE
KEAP1	TRUE		TRUE
DPEP3			TRUE
GPANK1			TRUE	TRUE						TRUE	TRUE				TRUE
EXOSC4	TRUE		TRUE
C8orf48			TRUE
IL13	TRUE		TRUE							TRUE
LAMTOR1	TRUE		TRUE
S100Z			TRUE
TCTE1			TRUE
MNS1			TRUE				TRUE	TRUE	TRUE	TRUE			TRUE	TRUE	TRUE	TRUE
LYRM9			TRUE		TRUE			TRUE	TRUE					TRUE
THUMPD3			TRUE	TRUE				TRUE	TRUE	TRUE		TRUE	TRUE			TRUE
RNF168			TRUE						TRUE				TRUE		TRUE
RABL2B			TRUE
ZBBX			TRUE
IRGC			TRUE	TRUE		TRUE	TRUE	TRUE	TRUE		TRUE	TRUE	TRUE	TRUE	TRUE
C9orf116			TRUE			TRUE	TRUE									TRUE
FBXL12			TRUE				TRUE		TRUE	TRUE
CHP1			TRUE
MAEL			TRUE
RTF2			TRUE						TRUE							TRUE
SNX2	TRUE		TRUE
SMIM10			TRUE		TRUE
AKAP1			TRUE						TRUE
SPEM1			TRUE								TRUE
CEP126			TRUE						TRUE		TRUE				TRUE
IFT57	TRUE		TRUE	TRUE												TRUE
ENO1	TRUE		TRUE													TRUE
C17orf80			TRUE
PRM3			TRUE
MTPAP			TRUE						TRUE
NINJ2			TRUE
KCNH6			TRUE
IQCF1			TRUE	TRUE
SNX27			TRUE	TRUE			TRUE	TRUE
ART5			TRUE													TRUE
CCDC42			TRUE													TRUE
MAP1LC3A	TRUE		TRUE
PRRG2			TRUE
APOA1	TRUE			TRUE	TRUE		TRUE	TRUE	TRUE	TRUE	TRUE	TRUE
CITED1				TRUE			TRUE			TRUE	TRUE			TRUE	TRUE
DEFB119				TRUE			TRUE		TRUE						TRUE
GJA8				TRUE				TRUE		TRUE	TRUE					TRUE
GALNT18	TRUE			TRUE
RNASE1				TRUE			TRUE	TRUE	TRUE	TRUE	TRUE			TRUE
CLU	TRUE			TRUE		TRUE	TRUE		TRUE
AQP7	TRUE			TRUE
ANO1				TRUE
TARS2	TRUE			TRUE					TRUE
SMIM36				TRUE	TRUE				TRUE	TRUE	TRUE	TRUE		TRUE	TRUE
PCSK5				TRUE			TRUE
PJA1				TRUE
WDR87				TRUE	TRUE	TRUE	TRUE	TRUE							TRUE	TRUE
ST3GAL4	TRUE			TRUE
NKX3-1	TRUE			TRUE			TRUE
AKAP12				TRUE	TRUE		TRUE	TRUE	TRUE		TRUE			TRUE	TRUE	TRUE
ZNF79	TRUE			TRUE
REEP1				TRUE											TRUE
YIPF2				TRUE											TRUE
DNAI2	TRUE			TRUE					TRUE	TRUE	TRUE	TRUE			TRUE
FBXO24				TRUE					TRUE			TRUE
DDX25				TRUE	TRUE	TRUE	TRUE		TRUE	TRUE				TRUE		TRUE
VGLL4				TRUE									TRUE
RABIF				TRUE
SLC29A1	TRUE			TRUE
TPP1	TRUE			TRUE
C1orf194				TRUE		TRUE										TRUE
CEP128				TRUE			TRUE	TRUE	TRUE	TRUE					TRUE
CYB5R2	TRUE			TRUE												TRUE
MT-ND4L				TRUE	TRUE	TRUE	TRUE	TRUE	TRUE					TRUE
FAM71B				TRUE					TRUE				TRUE
ACTL7A				TRUE		TRUE
CCDC83				TRUE					TRUE							TRUE
HMGB4				TRUE		TRUE
CDC42EP4				TRUE
AIFM2	TRUE			TRUE								TRUE
CT62				TRUE		TRUE				TRUE				TRUE
ACRBP				TRUE	TRUE		TRUE									TRUE
IQCD				TRUE						TRUE						TRUE
IGLL1	TRUE			TRUE
C19orf71				TRUE											TRUE
CRYBG3				TRUE					TRUE	TRUE	TRUE			TRUE
RHBDD3				TRUE					TRUE	TRUE
ZBTB16	TRUE			TRUE
SLF2				TRUE	TRUE				TRUE							TRUE
THRAP3				TRUE	TRUE	TRUE		TRUE	TRUE	TRUE	TRUE	TRUE	TRUE		TRUE	TRUE
CCDC171				TRUE			TRUE		TRUE	TRUE	TRUE
PLIN3				TRUE
PHF7				TRUE												TRUE
ZNF662	TRUE			TRUE
CFAP97D1				TRUE				TRUE
SLC4A1AP				TRUE						TRUE
SPATA16				TRUE	TRUE		TRUE		TRUE							TRUE
GRID2	TRUE			TRUE
NEK4				TRUE		TRUE		TRUE		TRUE
NUDCD2				TRUE
C10orf62				TRUE				TRUE
CABYR				TRUE												TRUE
TMEM225B				TRUE	TRUE	TRUE										TRUE
CAVIN3				TRUE			TRUE		TRUE							TRUE
WDR48	TRUE			TRUE				TRUE								TRUE
SPARC				TRUE					TRUE
TRIQK				TRUE
ATP5IF1				TRUE			TRUE								TRUE	TRUE
CYLC2				TRUE		TRUE			TRUE
FAM92A				TRUE												TRUE
BRDT				TRUE		TRUE	TRUE	TRUE	TRUE						TRUE	TRUE
C12orf50				TRUE		TRUE			TRUE
FAM236D				TRUE					TRUE
ZNF394				TRUE			TRUE
CRYZL1				TRUE
WDR78				TRUE					TRUE
LNP1				TRUE				TRUE		TRUE					TRUE
CHURC1				TRUE		TRUE				TRUE	TRUE
APH1B	TRUE			TRUE	TRUE	TRUE			TRUE							TRUE
SPAG8				TRUE	TRUE	TRUE	TRUE		TRUE	TRUE	TRUE		TRUE	TRUE
SAXO1				TRUE	TRUE	TRUE		TRUE	TRUE
KIAA1586				TRUE		TRUE	TRUE				TRUE	TRUE
TSACC				TRUE		TRUE										TRUE
THAP5				TRUE			TRUE	TRUE	TRUE
PPP3R2	TRUE			TRUE	TRUE				TRUE							TRUE
SF3A3	TRUE			TRUE
RSPH1				TRUE		TRUE			TRUE	TRUE				TRUE	TRUE
TDRD1				TRUE			TRUE		TRUE	TRUE	TRUE	TRUE				TRUE
RO60	TRUE			TRUE											TRUE
CEP19				TRUE
ERICH3				TRUE		TRUE			TRUE		TRUE			TRUE
CMTM2				TRUE	TRUE	TRUE	TRUE		TRUE							TRUE
PPFIA2				TRUE
GSTM3	TRUE			TRUE			TRUE		TRUE							TRUE
CEP63				TRUE	TRUE	TRUE		TRUE	TRUE	TRUE	TRUE	TRUE	TRUE	TRUE	TRUE	TRUE
LYPD4				TRUE	TRUE	TRUE	TRUE		TRUE	TRUE	TRUE					TRUE
SPATA4				TRUE												TRUE
ALKBH7				TRUE		TRUE										TRUE
PPP1R36				TRUE
CFAP77				TRUE
MED8				TRUE
ADAD2				TRUE								TRUE
TMEM143				TRUE			TRUE
KLHDC3				TRUE		TRUE			TRUE							TRUE
CCDC65				TRUE	TRUE		TRUE		TRUE	TRUE				TRUE		TRUE
TBPL1	TRUE			TRUE
BRD3				TRUE				TRUE
SLC9B1				TRUE												TRUE
PFN4	TRUE			TRUE		TRUE	TRUE									TRUE
RPGRIP1				TRUE					TRUE							TRUE
TNRC6B				TRUE					TRUE					TRUE	TRUE
SC5D	TRUE			TRUE
URGCP				TRUE
MTPN				TRUE
C9orf78				TRUE
TMCO5A				TRUE
ALDH1L2	TRUE			TRUE
SYT2				TRUE
CCDC173				TRUE	TRUE										TRUE	TRUE
PLSCR2				TRUE
MPHOSPH8				TRUE										TRUE
COQ8A				TRUE
DNAJB8				TRUE
PMFBP1				TRUE	TRUE
CNTNAP2	TRUE			TRUE
DRC3				TRUE
REXO1	TRUE			TRUE
SOD2	TRUE			TRUE
AXDND1				TRUE
CAST	TRUE			TRUE											TRUE
FAM117B				TRUE
CCDC68				TRUE
BCCIP				TRUE
MPPE1				TRUE
ARRDC5				TRUE
GNG2	TRUE			TRUE
TRIM59				TRUE
SNRNP35				TRUE
SHMT1	TRUE			TRUE					TRUE
TSPYL1				TRUE				TRUE	TRUE	TRUE	TRUE
NKAPL				TRUE												TRUE
SELENOV				TRUE								TRUE	TRUE
C2orf88				TRUE		TRUE
RPP25L	TRUE			TRUE
FKBP3				TRUE					TRUE	TRUE	TRUE	TRUE	TRUE			TRUE
CKAP2L				TRUE				TRUE		TRUE	TRUE
CDRT15				TRUE
TMED9				TRUE				TRUE	TRUE
FSIP2				TRUE				TRUE	TRUE							TRUE
SLC31A1	TRUE			TRUE
PABPC3	TRUE			TRUE			TRUE
ZNF354B	TRUE			TRUE
ROPN1				TRUE												TRUE
TUBE1				TRUE	TRUE								TRUE	TRUE	TRUE
NUP93	TRUE			TRUE		TRUE	TRUE	TRUE	TRUE	TRUE	TRUE		TRUE	TRUE		TRUE
ARMC2				TRUE
RTL10				TRUE
COMMD1				TRUE
DCAF4L1				TRUE			TRUE
R3HCC1				TRUE
NSFL1C	TRUE			TRUE						TRUE
KLHL26				TRUE
SPACA7				TRUE
TTC29				TRUE	TRUE	TRUE										TRUE
TMIGD3				TRUE	TRUE				TRUE							TRUE
MRPL24	TRUE			TRUE								TRUE			TRUE
TRIM36				TRUE
ZMYND15				TRUE
UBQLN3	TRUE			TRUE		TRUE			TRUE
RSPH3				TRUE
RDH14				TRUE
SPATA8				TRUE	TRUE	TRUE										TRUE
TCP11L2				TRUE
CAPNS1	TRUE			TRUE	TRUE				TRUE
ADAD1				TRUE												TRUE
DNALI1	TRUE			TRUE
MTIF3				TRUE			TRUE							TRUE	TRUE	TRUE
SDK1				TRUE
LDHC	TRUE			TRUE	TRUE											TRUE
VSIG10				TRUE
ZBTB5				TRUE
CDK5RAP2				TRUE
DCAF4L2				TRUE					TRUE		TRUE	TRUE			TRUE
ROPN1B				TRUE	TRUE	TRUE			TRUE							TRUE
EEF2KMT				TRUE
DHRS7B				TRUE	TRUE				TRUE
GAA	TRUE			TRUE
GRINA				TRUE	TRUE
PTTG1IP				TRUE
GPR89B				TRUE
ZNF689	TRUE			TRUE
BPIFA3				TRUE
DRC1				TRUE				TRUE	TRUE	TRUE					TRUE	TRUE
DAPK3	TRUE			TRUE
DBT	TRUE			TRUE
MAEA				TRUE
MAPK13	TRUE			TRUE
BBX				TRUE					TRUE
DAZAP2				TRUE			TRUE
OVOL1				TRUE					TRUE							TRUE
SDHC	TRUE			TRUE			TRUE	TRUE	TRUE	TRUE	TRUE
LCLAT1	TRUE			TRUE
HIST1H1C				TRUE
CEP295				TRUE			TRUE		TRUE	TRUE	TRUE		TRUE		TRUE
ZFAT					TRUE										TRUE
SMOX	TRUE				TRUE					TRUE	TRUE			TRUE	TRUE
NEFM	TRUE				TRUE		TRUE		TRUE	TRUE						TRUE
PLP1					TRUE										TRUE
TNK1					TRUE
EPPIN					TRUE		TRUE	TRUE	TRUE		TRUE
FAM236A					TRUE		TRUE	TRUE								TRUE
FARP1					TRUE
GCNT3	TRUE				TRUE
CFAP53					TRUE		TRUE									TRUE
TMEM269					TRUE
TK2	TRUE				TRUE
BIRC8					TRUE											TRUE
EFEMP2					TRUE			TRUE	TRUE	TRUE	TRUE
CAPN11					TRUE				TRUE							TRUE
ARL13B					TRUE		TRUE
NUDT19	TRUE				TRUE
CST9L					TRUE		TRUE	TRUE
DDX19A					TRUE
TRIB2					TRUE
BRICD5					TRUE
CAMTA2					TRUE
BTBD9					TRUE
LGALS7B					TRUE
TCEAL3					TRUE
KIAA1210					TRUE		TRUE		TRUE	TRUE		TRUE		TRUE
GPR39					TRUE					TRUE
NOSIP					TRUE	TRUE		TRUE	TRUE	TRUE	TRUE					TRUE
CCDC146					TRUE				TRUE							TRUE
TMEM63A					TRUE										TRUE
BAZ2B					TRUE	TRUE	TRUE				TRUE				TRUE
TMEM217					TRUE
CST8					TRUE										TRUE
TMEM202					TRUE				TRUE
SNTG2					TRUE
SCRG1					TRUE			TRUE			TRUE				TRUE
FAM209B					TRUE	TRUE			TRUE						TRUE
OXCT2	TRUE				TRUE				TRUE
HOOK1					TRUE				TRUE
TCEAL2					TRUE				TRUE
KIF4B					TRUE		TRUE
ZNF154	TRUE				TRUE
KDM4D					TRUE	TRUE
NIPSNAP3A					TRUE
NUDT6					TRUE
ADSSL1					TRUE			TRUE	TRUE						TRUE	TRUE
SEMA5B	TRUE				TRUE
NKRF					TRUE
THSD7B					TRUE
H2AFY2					TRUE
AL353588.1					TRUE
CFAP43					TRUE
KRT72					TRUE											TRUE
PTPN7	TRUE				TRUE
UBE2D4	TRUE				TRUE
NR1H2	TRUE				TRUE
KPNA2	TRUE				TRUE											TRUE
B3GALT4	TRUE				TRUE											TRUE
ZBTB43					TRUE										TRUE
SSMEM1					TRUE
TIMM13					TRUE
GCA					TRUE
FAM171B					TRUE
PIWIL1					TRUE											TRUE
SPINK2					TRUE											TRUE
MRPL34	TRUE				TRUE		TRUE		TRUE
ABCB1	TRUE				TRUE						TRUE	TRUE	TRUE		TRUE
G3BP1					TRUE										TRUE
ZNF787					TRUE
MCRIP2					TRUE
ANKRD7					TRUE											TRUE
SCAPER					TRUE			TRUE	TRUE		TRUE				TRUE
SDAD1					TRUE							TRUE	TRUE	TRUE	TRUE
CETN1					TRUE				TRUE							TRUE
FSCN3					TRUE
ZNF732					TRUE
UQCR10	TRUE				TRUE
TSPAN1					TRUE
RNF6					TRUE		TRUE						TRUE
BANF2					TRUE
ENO3	TRUE				TRUE
SPIRE2					TRUE
FAM221B					TRUE
EDEM2	TRUE				TRUE
CYP4V2					TRUE
ARL16					TRUE
LRIF1					TRUE			TRUE							TRUE
KLHL36					TRUE
CEP97					TRUE
TIGIT	TRUE				TRUE
BIN1	TRUE				TRUE
TRIM6					TRUE
COLEC11	TRUE				TRUE
POMZP3					TRUE
ADAM21					TRUE
NCAPH					TRUE	TRUE	TRUE		TRUE	TRUE	TRUE
TNXB	TRUE				TRUE
MRPL54					TRUE			TRUE	TRUE
TAF2	TRUE				TRUE			TRUE
ZNF600	TRUE				TRUE
TCEAL6					TRUE
CD55	TRUE				TRUE
CDC20	TRUE				TRUE				TRUE
PSTPIP1	TRUE				TRUE
SPATA32						TRUE
PLEKHB1						TRUE
TMEM8A						TRUE
DIO2	TRUE					TRUE
C3orf22						TRUE
TEX44						TRUE
GOT1L1						TRUE			TRUE
LAMP3	TRUE					TRUE
PHOSPHO1	TRUE					TRUE
SPATA25						TRUE
ISOC2						TRUE				TRUE	TRUE					TRUE
ARMC4						TRUE	TRUE	TRUE	TRUE						TRUE
TEX36						TRUE
RNF133						TRUE
C10orf82						TRUE
MORN3						TRUE
RCC1						TRUE				TRUE	TRUE
FHAD1						TRUE		TRUE
ABRA						TRUE	TRUE
ZNRF4						TRUE
TTC25						TRUE	TRUE		TRUE	TRUE		TRUE			TRUE	TRUE
ADGRL4						TRUE	TRUE
LEMD1						TRUE			TRUE			TRUE				TRUE
FAM71F1						TRUE
ACTRT2						TRUE
TEX51						TRUE			TRUE
POLD4	TRUE					TRUE
CDHR2						TRUE		TRUE
CCER1						TRUE	TRUE		TRUE
TSPAN16						TRUE
GALNT15	TRUE					TRUE
FGA	TRUE					TRUE
ANKMY1						TRUE
ZKSCAN4						TRUE			TRUE
SMC2						TRUE
CCDC70						TRUE
C10orf143						TRUE
STYXL1						TRUE
STPG1						TRUE				TRUE	TRUE
TSPYL6						TRUE		TRUE
CCDC54						TRUE
MTCH2						TRUE
PEX11B	TRUE					TRUE			TRUE
LPP						TRUE
TMCO2						TRUE
CFAP36						TRUE
LELP1						TRUE
APOLD1						TRUE
PRR30						TRUE
EEF1AKMT4						TRUE
GTSF1L						TRUE
TTYH2						TRUE
PDE10A	TRUE					TRUE
ZBTB49						TRUE
DHRS4	TRUE					TRUE
DACH1						TRUE			TRUE
RUBCN	TRUE					TRUE	TRUE
RNF216						TRUE
ZNF75D						TRUE
RNF20						TRUE			TRUE
DPP8						TRUE
ZNF454	TRUE					TRUE		TRUE	TRUE			TRUE		TRUE
KCTD19						TRUE		TRUE
KIF5B	TRUE					TRUE	TRUE	TRUE							TRUE
EFCAB11						TRUE
ZNF483						TRUE
MDH1B						TRUE			TRUE
ERICH2						TRUE	TRUE								TRUE
ARL4D						TRUE	TRUE			TRUE		TRUE	TRUE		TRUE	TRUE
ZBTB32						TRUE										TRUE
UBXN4						TRUE						TRUE			TRUE
YPEL1						TRUE
FKBP7						TRUE									TRUE
CHST13	TRUE					TRUE			TRUE
YWHAQ	TRUE					TRUE
TADA2A						TRUE	TRUE
FBXL2						TRUE
EIF3C	TRUE					TRUE										TRUE
TULP3						TRUE
MS4A6E						TRUE
AARSD1						TRUE								TRUE
RNF25						TRUE			TRUE	TRUE
ATAD2						TRUE									TRUE
WAPL						TRUE	TRUE	TRUE	TRUE
KRBA1						TRUE
DNAH12	TRUE					TRUE
PCM1						TRUE	TRUE	TRUE	TRUE						TRUE	TRUE
IGSF11	TRUE					TRUE
PPP1R32						TRUE
OR3A1	TRUE					TRUE
PRPF31	TRUE					TRUE			TRUE
TEX55						TRUE
SAMD4A						TRUE			TRUE
CCDC15						TRUE	TRUE
TNP1						TRUE
TSKS						TRUE
ZNF76						TRUE		TRUE
JMJD4						TRUE
ZNF720						TRUE
CAPZA3	TRUE					TRUE
RAE1	TRUE					TRUE
WBP2NL						TRUE
LYL1	TRUE					TRUE
PIAS4	TRUE					TRUE
STX17	TRUE					TRUE				TRUE			TRUE
ATP6V0A1	TRUE					TRUE
DNAJC5B	TRUE					TRUE
WDR93						TRUE	TRUE
POTEC						TRUE
SF3B1	TRUE					TRUE
NELFE						TRUE			TRUE	TRUE						TRUE
EIF3A	TRUE					TRUE
NEK10						TRUE
LHB	TRUE					TRUE
ZNF773	TRUE					TRUE
AMZ2						TRUE
TCEAL5						TRUE			TRUE					TRUE
LOXHD1						TRUE
APEH						TRUE
RMND5B						TRUE
ELP2						TRUE
SYPL1						TRUE
WNK3						TRUE
RNFT1						TRUE	TRUE									TRUE
NMNAT3	TRUE					TRUE		TRUE
AP5S1						TRUE			TRUE	TRUE				TRUE
TSGA10						TRUE										TRUE
USP37						TRUE
FAM24A						TRUE
NDE1						TRUE
MRRF						TRUE
PCNT						TRUE		TRUE	TRUE						TRUE
OBSL1						TRUE
TNPO3						TRUE	TRUE		TRUE						TRUE
POLQ						TRUE
ELL						TRUE
DRICH1						TRUE
ANKRD45						TRUE
TCTE3						TRUE										TRUE
UPB1	TRUE					TRUE
AATF						TRUE			TRUE
DNAAF1						TRUE									TRUE	TRUE
GLIPR1L2						TRUE								TRUE		TRUE
CFAP410						TRUE
ZMYND12						TRUE
HSFX4						TRUE
ODF2						TRUE			TRUE							TRUE
RAB11FIP1	TRUE					TRUE
PSMA4	TRUE					TRUE
AURKA	TRUE					TRUE			TRUE							TRUE
C12orf10						TRUE										TRUE
FNDC11						TRUE									TRUE
TIMM9						TRUE
RC3H1						TRUE		TRUE	TRUE
MRPS31						TRUE
CRAT	TRUE					TRUE
ADAM29						TRUE
SMIM22						TRUE
EDARADD	TRUE					TRUE
PAN3	TRUE					TRUE		TRUE	TRUE	TRUE	TRUE	TRUE	TRUE
NCALD	TRUE					TRUE
PSIP1						TRUE
TTC7A						TRUE
TRABD						TRUE
GPR135						TRUE
PON3						TRUE
APLF						TRUE
RFTN2						TRUE
DEFB123							TRUE	TRUE		TRUE	TRUE			TRUE	TRUE
CDK12							TRUE	TRUE				TRUE	TRUE	TRUE	TRUE
ATF5							TRUE
APOBEC3C	TRUE						TRUE		TRUE	TRUE						TRUE
CALD1	TRUE						TRUE
MYLK	TRUE						TRUE	TRUE			TRUE
AKAP13	TRUE						TRUE
PROSER3							TRUE
AC034102.1							TRUE		TRUE	TRUE
LGALS1							TRUE			TRUE
AP1M2	TRUE						TRUE		TRUE	TRUE
ALDH1A1	TRUE						TRUE		TRUE					TRUE
PAFAH2	TRUE						TRUE
FSCB							TRUE	TRUE				TRUE	TRUE	TRUE	TRUE
MSRB1							TRUE
HEMK1							TRUE	TRUE				TRUE	TRUE	TRUE	TRUE
SLK	TRUE						TRUE	TRUE			TRUE
DZIP3							TRUE	TRUE
CEP68							TRUE
PYM1	TRUE						TRUE
G0S2							TRUE		TRUE
ISLR2							TRUE
HIPK1	TRUE						TRUE
ITGA5	TRUE						TRUE
CEP152							TRUE
HNRNPK	TRUE						TRUE
PKD2L2							TRUE
GALT	TRUE						TRUE
ZNF99	TRUE						TRUE
BRD8							TRUE	TRUE	TRUE						TRUE
SCD5	TRUE						TRUE
PHACTR2							TRUE
ALK	TRUE						TRUE
EZR	TRUE						TRUE
SREK1							TRUE
SART3							TRUE
DBF4B							TRUE
RNF114							TRUE									TRUE
FBXW10							TRUE		TRUE	TRUE	TRUE	TRUE				TRUE
DUS2							TRUE
DSN1							TRUE
GON4L							TRUE		TRUE	TRUE	TRUE			TRUE	TRUE	TRUE
TRIM68							TRUE
CCDC30							TRUE
BOD1L1							TRUE							TRUE
STRADA	TRUE						TRUE
TRIM55							TRUE			TRUE	TRUE
CAPZA1	TRUE						TRUE	TRUE
GBP2	TRUE						TRUE
PIP5K1A	TRUE						TRUE
GPATCH11							TRUE			TRUE	TRUE	TRUE		TRUE
QKI							TRUE
MFSD9							TRUE
PEX11G	TRUE						TRUE	TRUE	TRUE	TRUE	TRUE	TRUE	TRUE	TRUE	TRUE
SPSB2							TRUE
DDX20	TRUE						TRUE
THAP8							TRUE		TRUE	TRUE
WASF2	TRUE						TRUE
MYOT							TRUE
SAMD13							TRUE
TIGD4							TRUE		TRUE
CNOT7	TRUE						TRUE					TRUE	TRUE
KMT2E	TRUE						TRUE	TRUE			TRUE				TRUE
TTC16							TRUE		TRUE
CYP19A1	TRUE						TRUE
DNAJC28							TRUE		TRUE						TRUE
DNASE1							TRUE
CCDC136							TRUE
NR4A2	TRUE						TRUE						TRUE
C2orf70							TRUE					TRUE		TRUE
SP140L							TRUE
SPOP	TRUE						TRUE	TRUE
LIMA1							TRUE
C4orf46							TRUE				TRUE
SERF2							TRUE
MINDY2							TRUE
RFX5	TRUE						TRUE		TRUE		TRUE				TRUE
RAB31	TRUE						TRUE
CIB2							TRUE
SIRT2	TRUE						TRUE								TRUE
FAM193B							TRUE
TRIML2							TRUE
KPNA6	TRUE						TRUE
CEP350							TRUE								TRUE
TFB1M							TRUE		TRUE
GREM2	TRUE						TRUE
MYL6	TRUE						TRUE
ALDH6A1	TRUE						TRUE
JRKL							TRUE		TRUE				TRUE		TRUE
MCF2							TRUE
PDS5B							TRUE
SLC44A2	TRUE						TRUE
SBNO1							TRUE	TRUE	TRUE		TRUE			TRUE	TRUE
ARMC3							TRUE								TRUE
ACAD9							TRUE
ZNF543	TRUE						TRUE
BEX4							TRUE									TRUE
PPM1K							TRUE
TXLNA							TRUE		TRUE	TRUE	TRUE			TRUE
FANCC	TRUE						TRUE
MRPL21	TRUE						TRUE								TRUE
IFIH1	TRUE						TRUE						TRUE
MED20							TRUE
CENPK							TRUE						TRUE
CDKL2							TRUE		TRUE							TRUE
PIAS1	TRUE						TRUE		TRUE
GTF2F1	TRUE						TRUE					TRUE	TRUE		TRUE
SEC14L1							TRUE
CELSR3							TRUE
STOML1							TRUE
TWSG1							TRUE
RCCD1							TRUE
BRAF	TRUE						TRUE
CLGN							TRUE							TRUE		TRUE
DXO							TRUE	TRUE
GABPB1							TRUE							TRUE
CELF1							TRUE
AP2B1	TRUE						TRUE
GABARAPL1	TRUE						TRUE					TRUE	TRUE
PPP1R14A	TRUE						TRUE		TRUE		TRUE
PHF3							TRUE
GGA1	TRUE						TRUE
PRKAG1	TRUE						TRUE		TRUE	TRUE
ATP6AP1L							TRUE
ETV1	TRUE						TRUE
S100A16							TRUE							TRUE
ZNF440	TRUE						TRUE
LGMN	TRUE						TRUE	TRUE
TJP3	TRUE						TRUE		TRUE
BORCS5							TRUE		TRUE
USP30	TRUE						TRUE
WDR60							TRUE	TRUE	TRUE						TRUE
HOPX							TRUE		TRUE
CEP162							TRUE								TRUE
IFI27							TRUE
DGKE	TRUE						TRUE
C5orf63							TRUE
ZBTB41							TRUE
NDUFA8	TRUE						TRUE							TRUE
ZKSCAN5							TRUE			TRUE
RSBN1							TRUE	TRUE		TRUE	TRUE	TRUE
ACTR1A	TRUE						TRUE
TOX							TRUE
HSPA4L	TRUE						TRUE
WWC2							TRUE
EIF4G3	TRUE						TRUE								TRUE
SKIL	TRUE						TRUE	TRUE	TRUE
DCST2							TRUE						TRUE
SPART	TRUE						TRUE
TLK1							TRUE		TRUE	TRUE	TRUE
ACTR2	TRUE						TRUE
LRRC37A2							TRUE
MBNL3							TRUE
HOXC11							TRUE
CLIP1	TRUE						TRUE
CLIP4							TRUE								TRUE
ZNF26	TRUE						TRUE
GRAMD2B							TRUE
GATA5							TRUE
USP2							TRUE	TRUE
PRL	TRUE						TRUE
CEP72							TRUE
FLII							TRUE
METTL2B							TRUE
PPP1R10							TRUE				TRUE	TRUE
SPAG17							TRUE
KCTD20							TRUE
POTEE							TRUE
SPTY2D1							TRUE
CSTF2T	TRUE						TRUE
CYP3A5	TRUE						TRUE
NFIA							TRUE
CPEB1	TRUE						TRUE
RNF146							TRUE						TRUE
CCDC181							TRUE								TRUE
CCDC36							TRUE				TRUE					TRUE
MYH7B	TRUE						TRUE
ABRACL							TRUE
ZRANB1							TRUE
TANGO6							TRUE
GEMIN8	TRUE						TRUE
BAG2	TRUE						TRUE
NRXN2	TRUE						TRUE	TRUE
ABHD18							TRUE
FBLL1							TRUE
SHCBP1							TRUE
SMC3	TRUE							TRUE						TRUE
EWSR1	TRUE							TRUE
HSP90B1	TRUE							TRUE			TRUE
PYCR3	TRUE							TRUE
RNF144B								TRUE
NCOR1	TRUE							TRUE		TRUE
RAD51AP2								TRUE			TRUE
RBM17	TRUE							TRUE
MED21								TRUE								TRUE
HNRNPM	TRUE							TRUE
ALAD	TRUE							TRUE
NELFCD								TRUE
SYCP3	TRUE							TRUE			TRUE		TRUE	TRUE
CUL5	TRUE							TRUE
SLC5A1	TRUE							TRUE					TRUE
SHPRH								TRUE
RPGRIP1L								TRUE							TRUE
PCCB	TRUE							TRUE							TRUE
DHX29								TRUE	TRUE
KIAA0391								TRUE
TRAF2	TRUE							TRUE	TRUE
HIRIP3								TRUE	TRUE	TRUE	TRUE	TRUE	TRUE	TRUE	TRUE	TRUE
RSPH10B								TRUE							TRUE
GAPVD1								TRUE
NOP58	TRUE							TRUE
NABP1								TRUE							TRUE
SFR1								TRUE
PIBF1								TRUE
HOOK2								TRUE							TRUE
CDC27	TRUE							TRUE
HDLBP								TRUE	TRUE
WFS1	TRUE							TRUE
TUBGCP2								TRUE
C9orf43								TRUE	TRUE	TRUE				TRUE		TRUE
DNMT1	TRUE							TRUE			TRUE				TRUE
PPP1R11								TRUE
UCHL5								TRUE
ACP2	TRUE							TRUE		TRUE	TRUE
TEKT2								TRUE				TRUE	TRUE	TRUE	TRUE
YIF1B								TRUE
ORMDL1								TRUE
TBRG4								TRUE
USP8	TRUE							TRUE								TRUE
LARS								TRUE
LCOR								TRUE
SPAG16								TRUE	TRUE	TRUE	TRUE	TRUE				TRUE
ELMOD3								TRUE
SRRM1	TRUE							TRUE			TRUE					TRUE
PPP2R3A	TRUE							TRUE
CCDC185								TRUE	TRUE				TRUE
TMEM231								TRUE
ZSWIM2								TRUE						TRUE
HAUS1								TRUE
PTK7								TRUE					TRUE
ZW10								TRUE
ANKRD10								TRUE
TCP10L2								TRUE								TRUE
UBXN2B								TRUE	TRUE	TRUE
RBM46								TRUE			TRUE
LMBR1L								TRUE					TRUE
ZNF577	TRUE							TRUE
TES								TRUE
NBPF1								TRUE							TRUE
DNAJC2								TRUE							TRUE
ISY1	TRUE							TRUE
TTC5								TRUE
PCF11	TRUE							TRUE							TRUE
CLSPN								TRUE
DNAL4	TRUE							TRUE		TRUE						TRUE
AEN								TRUE
MUC20								TRUE
SLC52A3	TRUE							TRUE
PSAP	TRUE							TRUE	TRUE
CCDC138								TRUE
GOSR2	TRUE							TRUE
GALNT8	TRUE							TRUE
ACSF3	TRUE							TRUE						TRUE
MOCS3	TRUE							TRUE
SEMA3B	TRUE							TRUE
TYSND1								TRUE
ZNF33B	TRUE							TRUE
UBE3B	TRUE							TRUE
ZNF81	TRUE							TRUE
NHLH2								TRUE
ENOX1								TRUE	TRUE
GNA15	TRUE							TRUE
LSMEM2								TRUE						TRUE
DEPDC7								TRUE								TRUE
AC008736.1								TRUE
FAM118A								TRUE	TRUE
NUDT9	TRUE							TRUE
CCDC58								TRUE
SERPINF1	TRUE								TRUE
CHRM3	TRUE								TRUE	TRUE
CAMLG									TRUE					TRUE	TRUE	TRUE
DHX58	TRUE								TRUE
FOXL2NB									TRUE	TRUE						TRUE
CLDN11	TRUE								TRUE
SGTA									TRUE	TRUE
SEPT14									TRUE
HMGN5									TRUE		TRUE				TRUE
CIAPIN1									TRUE							TRUE
ODF3L1									TRUE			TRUE	TRUE
THAP7									TRUE					TRUE
IFRD1									TRUE
OLIG1									TRUE
SOX5									TRUE	TRUE	TRUE					TRUE
ISG20L2									TRUE
QTRT1									TRUE
FAM205A									TRUE
GAR1	TRUE								TRUE	TRUE	TRUE
GOLGA6L2									TRUE					TRUE	TRUE
DUSP15									TRUE
YTHDC1									TRUE		TRUE
MEA1									TRUE	TRUE	TRUE	TRUE				TRUE
PLK1	TRUE								TRUE							TRUE
TNP2									TRUE		TRUE				TRUE
TMEM63B									TRUE					TRUE	TRUE
CNTLN									TRUE	TRUE	TRUE		TRUE
SNTG1									TRUE
DHODH	TRUE								TRUE
ZNF233	TRUE								TRUE
WDR46									TRUE
EIF4H									TRUE	TRUE	TRUE	TRUE	TRUE
MICAL2									TRUE
KLB	TRUE								TRUE							TRUE
FUS	TRUE								TRUE	TRUE	TRUE			TRUE	TRUE
CCDC175									TRUE
POP4	TRUE								TRUE	TRUE
TP53I3	TRUE								TRUE
PMPCA									TRUE					TRUE
INHBA	TRUE								TRUE	TRUE	TRUE	TRUE	TRUE		TRUE
IQCF2									TRUE
JMJD6									TRUE	TRUE
PPP2R2C	TRUE								TRUE			TRUE	TRUE		TRUE
ADAMTS17									TRUE
SLC1A6	TRUE								TRUE
ATXN7L1									TRUE
TRPM8	TRUE								TRUE
UPF3A	TRUE								TRUE		TRUE	TRUE		TRUE		TRUE
GPATCH4									TRUE
CYB5D2									TRUE					TRUE		TRUE
PCDHB14									TRUE
ACTL9									TRUE
DCAF5									TRUE
FHL5									TRUE
GSTZ1	TRUE								TRUE	TRUE	TRUE	TRUE	TRUE
BEX3	TRUE								TRUE
BORCS6									TRUE
CEP164									TRUE		TRUE				TRUE
CPPED1									TRUE
ESCO1									TRUE	TRUE	TRUE					TRUE
WRAP53									TRUE
AC004475.1									TRUE	TRUE				TRUE
HCFC2	TRUE								TRUE
FILIP1L									TRUE
IQGAP2	TRUE								TRUE
PWWP3B									TRUE						TRUE
CCDC196									TRUE			TRUE
RASSF1	TRUE								TRUE			TRUE
MORC1									TRUE	TRUE	TRUE		TRUE
HTATIP2									TRUE
PEX16	TRUE								TRUE	TRUE	TRUE
DDX19B									TRUE							TRUE
TTC39A									TRUE
ARMC6									TRUE
C9orf57									TRUE							TRUE
LRRC27									TRUE
CCDC89									TRUE							TRUE
REEP4									TRUE
FAM118B									TRUE	TRUE					TRUE
SYN3									TRUE
GSTA2	TRUE								TRUE
CBARP									TRUE
PGK2	TRUE								TRUE
DDIT3	TRUE								TRUE
ABCF2	TRUE								TRUE
ICA1	TRUE								TRUE						TRUE
HARBI1									TRUE		TRUE		TRUE
DCAF13									TRUE
ADCY10	TRUE								TRUE
HIF1AN									TRUE	TRUE					TRUE
UQCC1									TRUE
TBCC									TRUE	TRUE
RETREG3									TRUE
TOE1									TRUE
LRRC18									TRUE						TRUE
TXNDC9									TRUE
HMGCL	TRUE								TRUE
C22orf46									TRUE				TRUE
MROH8									TRUE
XIRP2									TRUE
RAD18									TRUE						TRUE
CFAP45									TRUE				TRUE	TRUE	TRUE
CHCHD6									TRUE
HPCAL1									TRUE	TRUE
SAMD15									TRUE	TRUE	TRUE			TRUE	TRUE
GMPR	TRUE								TRUE
ARAP2	TRUE								TRUE
ASTN2									TRUE
SPATA20									TRUE
SUN5									TRUE			TRUE
ABCF3									TRUE
MTO1									TRUE
TIMP1	TRUE								TRUE
CACUL1									TRUE	TRUE					TRUE
C11orf49									TRUE							TRUE
EXOSC9	TRUE								TRUE	TRUE					TRUE	TRUE
FAM98A									TRUE					TRUE
MTRF1									TRUE
CD2BP2									TRUE
CDR2L									TRUE	TRUE
RTP1									TRUE		TRUE
DECR1									TRUE
C11orf42									TRUE
DOLK	TRUE								TRUE
TYW1									TRUE	TRUE
GSS	TRUE								TRUE
SMIM14									TRUE		TRUE
ARID5B									TRUE					TRUE
UTP4	TRUE								TRUE
PTPN1	TRUE								TRUE		TRUE
ACADS	TRUE								TRUE
CEP131									TRUE
CCDC27									TRUE
CIAO3									TRUE
PLCZ1	TRUE								TRUE
ACTR8									TRUE
TOPORS									TRUE						TRUE
SYNE2									TRUE
GOLGA6A									TRUE						TRUE	TRUE
CSRP2									TRUE
KLHL10									TRUE
BROX									TRUE
NAPRT	TRUE								TRUE
CACNB2	TRUE								TRUE		TRUE
WDR63									TRUE
ATF6B	TRUE								TRUE					TRUE
ELOVL1	TRUE								TRUE
UTRN									TRUE
MRPS18B	TRUE								TRUE	TRUE
ZNF35									TRUE
TEX48									TRUE
FAM81B									TRUE
TRIM69									TRUE
CCDC154									TRUE
ZNF552	TRUE								TRUE
LEO1									TRUE
TCTN2									TRUE
CINP									TRUE
MRPL45									TRUE
CISD1									TRUE	TRUE						TRUE
GPC6									TRUE
BAG4	TRUE								TRUE
SH3TC2									TRUE
IDH3B	TRUE								TRUE
BCKDHB	TRUE								TRUE
LANCL2									TRUE
UBXN11									TRUE
SNAP47									TRUE
INTS11									TRUE							TRUE
MARCH6									TRUE
GBF1	TRUE								TRUE
ADAT1									TRUE
EIF5AL1									TRUE	TRUE	TRUE
ITFG2									TRUE
CXXC5									TRUE			TRUE	TRUE
TNIK									TRUE
MRPS9	TRUE								TRUE
SP140									TRUE
FAAP24	TRUE								TRUE		TRUE
USP44									TRUE
ATP6V1E2	TRUE								TRUE
KRI1									TRUE	TRUE	TRUE	TRUE		TRUE		TRUE
L3MBTL2									TRUE
SMPD2	TRUE								TRUE			TRUE
NOL4L									TRUE
C18orf54									TRUE
PTRHD1									TRUE
MFSD13A									TRUE
UBR4	TRUE								TRUE						TRUE
REC114									TRUE							TRUE
NSUN3									TRUE				TRUE
SLC30A4									TRUE
DNAJC14									TRUE
FAM186A									TRUE						TRUE
FAIM2									TRUE
LYZL4									TRUE
RTF1									TRUE
PCIF1									TRUE
SIGLECL1									TRUE	TRUE						TRUE
COPZ2									TRUE		TRUE
CPA5									TRUE
DNAH17	TRUE								TRUE
PP2D1									TRUE
MPP7									TRUE
ZIM2									TRUE
CCDC192									TRUE
PRND										TRUE
HSPA5	TRUE									TRUE	TRUE	TRUE	TRUE	TRUE
LMAN2	TRUE									TRUE	TRUE			TRUE
TOX4										TRUE	TRUE	TRUE		TRUE		TRUE
DMRTB1										TRUE	TRUE					TRUE
FAM204A										TRUE					TRUE	TRUE
ZNF347	TRUE									TRUE	TRUE
TIMMDC1										TRUE	TRUE
CDCA3										TRUE		TRUE
SAE1	TRUE									TRUE	TRUE
PSMD8	TRUE									TRUE		TRUE				TRUE
ZFAND6										TRUE	TRUE	TRUE			TRUE	TRUE
PRICKLE1	TRUE									TRUE	TRUE
NDUFAF1	TRUE									TRUE		TRUE
IL17RC	TRUE									TRUE	TRUE
HLA-DRB1	TRUE									TRUE	TRUE
MPI	TRUE									TRUE	TRUE					TRUE
NDUFS2	TRUE									TRUE	TRUE
AURKC										TRUE
FAM117A										TRUE	TRUE
CHTOP										TRUE	TRUE
AAMP										TRUE	TRUE
DDX1										TRUE
NAGS	TRUE									TRUE	TRUE					TRUE
BARD1	TRUE									TRUE
CDC123										TRUE
MAP4										TRUE			TRUE		TRUE
PCMT1										TRUE					TRUE
ZC3HC1										TRUE
GTSE1	TRUE									TRUE	TRUE			TRUE
EPC1										TRUE
IP6K2	TRUE									TRUE
DNTTIP2										TRUE			TRUE	TRUE
EHMT1	TRUE									TRUE	TRUE
AZGP1										TRUE
GSPT1	TRUE									TRUE
STAT5B	TRUE									TRUE
SCAMP3										TRUE
SUPT4H1										TRUE
CD244	TRUE									TRUE
NRBP1										TRUE
CILP2										TRUE
ZNF326										TRUE	TRUE
IWS1										TRUE	TRUE
BAIAP2L1	TRUE									TRUE
TOM1										TRUE			TRUE
ZNF93	TRUE									TRUE			TRUE
HOXB3										TRUE	TRUE
RPF1										TRUE					TRUE
NOC3L										TRUE
CYP1B1	TRUE									TRUE
PRPF4	TRUE									TRUE
TRIM11										TRUE
P3H4										TRUE
RIMS3										TRUE
B3GAT2	TRUE									TRUE
PGAM5	TRUE									TRUE
CTAGE1										TRUE
SIM1										TRUE			TRUE
C2orf68										TRUE					TRUE
SLC25A2										TRUE
POU5F2										TRUE	TRUE
EPHA4	TRUE									TRUE					TRUE
MBD4	TRUE									TRUE	TRUE
BCAN										TRUE
SYCE1										TRUE
ELOVL4	TRUE									TRUE
GABRA4	TRUE									TRUE
RNF183										TRUE
CCT6A										TRUE
PHF14										TRUE
HIST1H4C											TRUE		TRUE	TRUE	TRUE
CBX5											TRUE		TRUE	TRUE	TRUE	TRUE
GRHPR	TRUE										TRUE	TRUE			TRUE
TMEM130											TRUE
SQLE	TRUE										TRUE	TRUE			TRUE
HMGB2											TRUE		TRUE
PPIA	TRUE										TRUE			TRUE
C12orf65											TRUE				TRUE
SHTN1											TRUE	TRUE	TRUE	TRUE
EIF4E	TRUE										TRUE		TRUE
HSPA2	TRUE										TRUE					TRUE
H2AFZ											TRUE					TRUE
DSG1	TRUE										TRUE		TRUE
AK9	TRUE										TRUE
ARL6IP1											TRUE
RBM8A	TRUE										TRUE
H3F3A											TRUE	TRUE
RAD51AP1											TRUE
CENPC											TRUE
CWC25											TRUE	TRUE	TRUE		TRUE
SELENOS	TRUE										TRUE	TRUE		TRUE
PENK	TRUE										TRUE					TRUE
HNRNPH3											TRUE		TRUE
ASF1B											TRUE
STK31											TRUE					TRUE
DARS											TRUE
NUF2											TRUE	TRUE			TRUE
MRFAP1											TRUE
SMIM1											TRUE
HLTF											TRUE		TRUE		TRUE
CCP110											TRUE	TRUE			TRUE
PSMA8	TRUE										TRUE	TRUE			TRUE
COL20A1											TRUE
C21orf58											TRUE
CDCA5	TRUE										TRUE
CTSL	TRUE										TRUE
CHIC2											TRUE
SLC31A2											TRUE
PCDHB6											TRUE
MTIF2											TRUE
FDXR											TRUE	TRUE
FNIP1	TRUE										TRUE
RIC8A											TRUE
MTX2											TRUE					TRUE
TOP1											TRUE
PCDHA9											TRUE				TRUE
POLE3	TRUE										TRUE
PCNA	TRUE										TRUE
DKK4	TRUE										TRUE
NCSTN	TRUE										TRUE
SLC2A14											TRUE					TRUE
RNF8											TRUE
STRN3											TRUE
ANKRD30BL											TRUE
SELENOT											TRUE
TERB2											TRUE			TRUE
ASAP2	TRUE										TRUE
PMM2	TRUE										TRUE
PTGFR	TRUE										TRUE
SZRD1											TRUE			TRUE
TRA2B	TRUE										TRUE		TRUE		TRUE
GATD1											TRUE
EDRF1											TRUE				TRUE
UBAC2											TRUE
B4GALNT3	TRUE										TRUE
DMRTC2											TRUE
ZSCAN23											TRUE
PRPF38B	TRUE										TRUE
ECHDC2											TRUE
MTUS1											TRUE		TRUE		TRUE
PRKAB1	TRUE										TRUE
BZW1											TRUE		TRUE
ITGA6	TRUE										TRUE
CDCA8											TRUE
TMEM101											TRUE		TRUE
CASP8AP2											TRUE
ZNF830											TRUE
MLF2											TRUE
IL5	TRUE										TRUE
FBXO43	TRUE										TRUE
PGGT1B											TRUE
TSTD1											TRUE
BUD23											TRUE
ITGA3	TRUE											TRUE
GOLGA6L22												TRUE	TRUE
AC010330.1												TRUE
GOLGA6L6												TRUE	TRUE	TRUE	TRUE
CEP57												TRUE
DNAJB9												TRUE
RNF149												TRUE			TRUE
ODF3												TRUE
TENM2												TRUE
LINC02203												TRUE
ANTXRL												TRUE
IGSF5	TRUE											TRUE	TRUE	TRUE
SPRR4												TRUE
C19orf18												TRUE		TRUE
SCGB1D4												TRUE
SRSF5	TRUE											TRUE	TRUE
ADTRP												TRUE
HDAC7	TRUE											TRUE
ZAN												TRUE	TRUE
LAMA4	TRUE											TRUE	TRUE
HSPB7												TRUE	TRUE
DYNC1I2	TRUE											TRUE	TRUE	TRUE
CATSPER4												TRUE
SDE2												TRUE	TRUE	TRUE
RNASE3	TRUE											TRUE
GATA2												TRUE
WASL	TRUE											TRUE	TRUE
SLC16A1												TRUE
ZNF230	TRUE											TRUE
TMEM132D												TRUE
FNDC4												TRUE
RUNX3	TRUE											TRUE
SINHCAF												TRUE	TRUE
RYR2	TRUE											TRUE	TRUE	TRUE
ZNF768	TRUE											TRUE
BTC	TRUE											TRUE
S1PR2	TRUE											TRUE			TRUE
CTSA	TRUE											TRUE	TRUE
XYLT2	TRUE											TRUE
FAM216A												TRUE				TRUE
KNCN												TRUE		TRUE	TRUE
EFR3B												TRUE
LTV1												TRUE
C2orf92												TRUE
WDR61	TRUE											TRUE
PSMD12	TRUE											TRUE		TRUE
MFSD12												TRUE	TRUE	TRUE
CTNNA2	TRUE											TRUE	TRUE
HNRNPR												TRUE
DIP2C												TRUE
ANKRD36												TRUE			TRUE
ARHGAP26												TRUE
KLHL35												TRUE	TRUE
EFCAB3												TRUE
AP002990.1												TRUE	TRUE
GOLGA6B												TRUE
TOB1	TRUE											TRUE			TRUE
MAPK4	TRUE											TRUE
ZNF568	TRUE											TRUE	TRUE
C22orf31												TRUE
IFNGR1	TRUE											TRUE
FAM13C												TRUE	TRUE	TRUE
EPHB4	TRUE											TRUE
LRRC3B												TRUE
MIS18A												TRUE			TRUE
TBC1D3B												TRUE
APBB3												TRUE
OR14A2	TRUE											TRUE
CDRT15L2												TRUE
ZNF548	TRUE											TRUE
ZBTB38												TRUE
EVX1												TRUE
TPH2	TRUE											TRUE
PLB1	TRUE											TRUE
TXLNB												TRUE
BEX2												TRUE
AREG	TRUE											TRUE	TRUE
SLC35G5												TRUE
MMP3	TRUE											TRUE
YEATS4												TRUE				TRUE
ARL1												TRUE
CPNE1												TRUE
ACAP2	TRUE											TRUE
THSD7A												TRUE
SPCS2	TRUE											TRUE
SMIM2												TRUE
PRKAR1B	TRUE											TRUE
NPHS1													TRUE
PELO	TRUE												TRUE	TRUE
EIF3I	TRUE												TRUE		TRUE	TRUE
TSPYL4													TRUE
ST8SIA2													TRUE
TSR1													TRUE
ANKRD26													TRUE
WBP2													TRUE		TRUE
ANKRD62													TRUE	TRUE
ECHDC1	TRUE												TRUE
GTF2F2	TRUE												TRUE	TRUE	TRUE
G3BP2													TRUE
ACTB	TRUE												TRUE	TRUE	TRUE
KCNV2													TRUE
TNIP3													TRUE
C3orf18													TRUE		TRUE
ESR1	TRUE												TRUE
PSME3	TRUE												TRUE		TRUE
SYP													TRUE
IPP													TRUE
GRIK5	TRUE												TRUE
PAH	TRUE												TRUE
TNFAIP1													TRUE
PLTP	TRUE												TRUE
ZNF226	TRUE												TRUE
DNAJC10	TRUE												TRUE
CPNE8													TRUE
ASGR1	TRUE												TRUE
AGPAT2	TRUE												TRUE
LEXM													TRUE
SULT1C4													TRUE
TYRO3													TRUE
TTC19													TRUE
ANKRD36C													TRUE		TRUE
SMC1B	TRUE												TRUE	TRUE	TRUE
PTPN2	TRUE												TRUE
RNLS													TRUE
CCDC141													TRUE	TRUE
NCEH1	TRUE												TRUE
FTO													TRUE
SCIN	TRUE												TRUE
TMEM150A													TRUE
CHGB													TRUE
FAM71D													TRUE
PPP2R2B	TRUE												TRUE
ZIC4													TRUE
SON													TRUE	TRUE	TRUE
LRRC56													TRUE
TSG101	TRUE												TRUE
SLC25A44													TRUE
PDYN	TRUE												TRUE
FDXACB1													TRUE
ENKUR													TRUE	TRUE
CDADC1													TRUE		TRUE
MYO10	TRUE												TRUE	TRUE	TRUE
KBTBD7													TRUE
TMEM140													TRUE
CCNL2													TRUE
DDX27													TRUE		TRUE
TAF3	TRUE												TRUE
SRRM2													TRUE
AP1AR													TRUE
FUT11													TRUE
ANAPC13	TRUE												TRUE
CENPF													TRUE			TRUE
FSD1L													TRUE
C9orf64													TRUE
FGF18	TRUE												TRUE
WDR18													TRUE
DNAH11	TRUE												TRUE
ZSCAN12													TRUE
MYO6	TRUE												TRUE
VPS54													TRUE
SLC22A2	TRUE												TRUE
PDLIM4													TRUE
PDGFC	TRUE												TRUE	TRUE
ARGLU1													TRUE
ZNF227	TRUE												TRUE
MLYCD	TRUE												TRUE
GNA14	TRUE												TRUE	TRUE
MYO18B													TRUE
ABT1													TRUE
CIP2A													TRUE
ARHGAP10	TRUE												TRUE
HIST1H2AA														TRUE		TRUE
CWC15	TRUE													TRUE	TRUE	TRUE
SPECC1														TRUE	TRUE
ST13														TRUE
CD320														TRUE		TRUE
COX5B	TRUE													TRUE
C12orf43														TRUE
C8orf74														TRUE
CCDC112														TRUE
TDP2														TRUE	TRUE
GLB1L														TRUE		TRUE
CNTN4														TRUE
CHORDC1														TRUE	TRUE
STXBP5L														TRUE
MYH14	TRUE													TRUE
C6orf118														TRUE	TRUE
TSN														TRUE
TBX22														TRUE
IZUMO3														TRUE
COPE														TRUE		TRUE
C1orf141														TRUE
SLC39A6														TRUE
CATSPER3														TRUE
ATP2B2	TRUE													TRUE
HSP90AA1	TRUE													TRUE	TRUE
ENAM														TRUE
DERA	TRUE													TRUE
SRP14	TRUE													TRUE
PCDHA7														TRUE
ANKRD54														TRUE
CCDC174														TRUE	TRUE
CMAS	TRUE													TRUE		TRUE
AXIN2	TRUE													TRUE	TRUE
N4BP2L2														TRUE
SNAP91														TRUE
NPHP1														TRUE
ADGRA3														TRUE
NCKAP5														TRUE
TM9SF2														TRUE
GATA4	TRUE													TRUE
THEGL														TRUE	TRUE
PKD1L1														TRUE
SHOX2														TRUE
FKBP2														TRUE
NDC80														TRUE
GAS6	TRUE													TRUE
DDX50														TRUE	TRUE
METTL14														TRUE	TRUE
RAB11FIP2	TRUE													TRUE
LEKR1														TRUE
LAYN														TRUE
EIF4A2	TRUE													TRUE
ACADM	TRUE													TRUE
EPN2	TRUE													TRUE	TRUE
PEX12	TRUE													TRUE
SLMAP														TRUE
RCL1	TRUE													TRUE
PEMT	TRUE													TRUE
SMC4														TRUE	TRUE
FAM49B														TRUE
SLC5A3														TRUE
EIF5B	TRUE													TRUE
USP1	TRUE													TRUE		TRUE
CEP290														TRUE
GOPC														TRUE	TRUE
ZNF670	TRUE													TRUE
NOP56	TRUE													TRUE
PYROXD1														TRUE
TMEM190														TRUE
CDC7	TRUE													TRUE
TMED10	TRUE													TRUE
MED19														TRUE
TNPO1														TRUE	TRUE
FBLN2															TRUE
ELOA2															TRUE
CCDC18															TRUE
ZNF134															TRUE
HELZ															TRUE
ZNF800															TRUE
HMBOX1															TRUE
GIGYF2															TRUE
GOLGB1															TRUE
CNTRL															TRUE	TRUE
UBC	TRUE														TRUE
C2orf16															TRUE	TRUE
TIMP3	TRUE														TRUE
FAM200A															TRUE
KIAA0586															TRUE
RBM19															TRUE
NME8															TRUE
SLTM															TRUE
TCF25															TRUE	TRUE
RTN4	TRUE														TRUE
C1orf189															TRUE
ZRANB2															TRUE
NUPL2															TRUE
SEPT2															TRUE
TCOF1	TRUE														TRUE
ZNF714	TRUE														TRUE
DHX9															TRUE
KDM5A															TRUE
MICAL3															TRUE
SENP1															TRUE
YLPM1															TRUE
CCDC34															TRUE
SETX															TRUE
CDC40	TRUE														TRUE
SOX30															TRUE
KIF20B															TRUE
DST															TRUE
CENPJ															TRUE
CDC42BPB															TRUE
TBC1D3D															TRUE
FGD6															TRUE
WDR37															TRUE
EXD1															TRUE	TRUE
SFI1															TRUE
SUPT20H	TRUE														TRUE
KIF5C	TRUE														TRUE
OR7E24	TRUE														TRUE
WDR4															TRUE
SORCS2															TRUE
RNPC3															TRUE
FAM209A															TRUE
GPT	TRUE														TRUE
RBMXL2	TRUE														TRUE
ZNF641	TRUE														TRUE
KLF5															TRUE
N4BP2L1															TRUE
PPP6R1															TRUE
EMC10															TRUE
B3GLCT	TRUE														TRUE
CACNG3	TRUE														TRUE
CCDC82															TRUE
NEMF															TRUE
TTF2	TRUE														TRUE
SGO2															TRUE
FAM174B															TRUE
TMTC3															TRUE
FAM71A															TRUE
TTN	TRUE														TRUE
CLK3															TRUE	TRUE
C12orf40															TRUE	TRUE
RB1CC1	TRUE														TRUE
TRIM37	TRUE														TRUE
FBXW7	TRUE														TRUE
STK4	TRUE														TRUE
E4F1															TRUE
DHX36	TRUE														TRUE
CSRP1															TRUE
LUZP1															TRUE
METTL23															TRUE
POC5															TRUE
HAS2															TRUE
SETD6															TRUE
CBFA2T2															TRUE
DCAF12															TRUE
ZNF608															TRUE
CLOCK	TRUE														TRUE
HDAC5	TRUE														TRUE
CFAP54															TRUE
IL23R	TRUE														TRUE
TUT7															TRUE
DNAJC30															TRUE	TRUE
PTGFRN															TRUE
FANCD2	TRUE														TRUE
CDH2	TRUE														TRUE
KCNAB2															TRUE
USP35															TRUE
DIAPH3	TRUE														TRUE
DENND2D															TRUE
FCHSD2															TRUE
EFHC1															TRUE
CEP95															TRUE
IQCA1															TRUE
UBAP2															TRUE
LYST															TRUE
ZNF506	TRUE														TRUE
AHCTF1															TRUE
SPACA3															TRUE
UACA															TRUE
TBC1D32															TRUE
CHD1															TRUE
ACTL7B															TRUE
CEP70															TRUE	TRUE
MRPS6	TRUE														TRUE
CCDC87															TRUE
LIMCH1															TRUE
TNFAIP6															TRUE
G2E3															TRUE
SRRM5															TRUE
MTF1															TRUE
ACSL1	TRUE														TRUE
PIGBOS1															TRUE
SSBP2															TRUE
LRRC34															TRUE
LRRFIP1															TRUE
RUVBL1	TRUE														TRUE
CSPP1															TRUE
CCDC14															TRUE
C17orf64															TRUE	TRUE
WNK1															TRUE
SERBP1															TRUE	TRUE
GTPBP8															TRUE
SPEF2															TRUE
TSPAN2															TRUE
THG1L															TRUE
CNBD2															TRUE
NSA2															TRUE
C10orf120															TRUE
USP16															TRUE
TDRKH															TRUE
SPATA46															TRUE
GLI2	TRUE														TRUE
PMS1															TRUE
WARS2	TRUE														TRUE
IFRD2															TRUE
HS3ST6															TRUE
PLCE1	TRUE														TRUE
OSBPL8															TRUE
FBXW4															TRUE
CYP4X1	TRUE														TRUE
THNSL1															TRUE
GPD1L	TRUE														TRUE
SLC28A3															TRUE
ANKRD36B															TRUE
TCF23															TRUE
MBTD1															TRUE
WIPF1	TRUE														TRUE
DKK3															TRUE
NCOA1	TRUE														TRUE
TRIT1	TRUE														TRUE
OGDH	TRUE														TRUE
TDRD6															TRUE
CCNT1	TRUE														TRUE
MBD5															TRUE
MMS19															TRUE
SEPT6															TRUE
[truncated: 161 more rows]

## Sheet: Down-regulated in DM patients
Gene	KEGG	SSC_1	SSC_2	SPG_ing	SPG_ed	L1	L2	L3	Z	P	D	SPC7	S1	S2	S3	ST
MAN1A2	TRUE	TRUE								TRUE		TRUE	TRUE
RPS2	TRUE	TRUE				TRUE			TRUE	TRUE
CLPTM1L		TRUE		TRUE					TRUE	TRUE
PRRC2A		TRUE							TRUE	TRUE	TRUE	TRUE	TRUE	TRUE
FGFR3	TRUE	TRUE														TRUE
CCNI		TRUE	TRUE						TRUE
RANBP9		TRUE							TRUE	TRUE	TRUE	TRUE	TRUE	TRUE		TRUE
UBA2	TRUE	TRUE						TRUE	TRUE	TRUE
PTP4A2		TRUE		TRUE						TRUE			TRUE
BRI3		TRUE						TRUE	TRUE	TRUE	TRUE
XAGE1B		TRUE	TRUE	TRUE	TRUE	TRUE	TRUE	TRUE	TRUE	TRUE	TRUE	TRUE	TRUE
MAST2		TRUE								TRUE	TRUE	TRUE	TRUE	TRUE
YBX3	TRUE	TRUE	TRUE							TRUE	TRUE	TRUE	TRUE	TRUE
RAD21	TRUE	TRUE
RPLP2	TRUE	TRUE		TRUE	TRUE		TRUE	TRUE	TRUE	TRUE	TRUE	TRUE	TRUE	TRUE	TRUE	TRUE
RPSA	TRUE	TRUE	TRUE
KCTD2		TRUE								TRUE	TRUE	TRUE
CSNK2A2	TRUE	TRUE								TRUE	TRUE	TRUE	TRUE	TRUE
FAM199X		TRUE														TRUE
TCF3	TRUE	TRUE	TRUE									TRUE
USP9X		TRUE	TRUE									TRUE
CPEB2	TRUE	TRUE							TRUE	TRUE	TRUE	TRUE	TRUE	TRUE
OTUD4		TRUE
DYRK1A		TRUE	TRUE							TRUE	TRUE
RPS12	TRUE	TRUE	TRUE	TRUE	TRUE	TRUE	TRUE	TRUE	TRUE	TRUE	TRUE	TRUE	TRUE	TRUE	TRUE
LAMP1	TRUE	TRUE							TRUE	TRUE	TRUE		TRUE	TRUE		TRUE
GNAS	TRUE	TRUE														TRUE
AGFG1		TRUE									TRUE		TRUE			TRUE
STK11	TRUE	TRUE							TRUE	TRUE				TRUE
FMR1	TRUE	TRUE	TRUE
EPS15	TRUE	TRUE	TRUE	TRUE						TRUE	TRUE	TRUE	TRUE	TRUE
LNX2		TRUE							TRUE
DUSP5	TRUE	TRUE
GNA13	TRUE	TRUE	TRUE								TRUE	TRUE	TRUE	TRUE
PAQR3		TRUE	TRUE	TRUE					TRUE	TRUE	TRUE	TRUE	TRUE			TRUE
RPS10	TRUE	TRUE	TRUE	TRUE			TRUE	TRUE	TRUE	TRUE	TRUE	TRUE	TRUE	TRUE	TRUE	TRUE
CDV3		TRUE
UTF1		TRUE
COBL		TRUE									TRUE
ZFAND5		TRUE	TRUE	TRUE					TRUE	TRUE
TRIM28		TRUE	TRUE	TRUE		TRUE		TRUE	TRUE	TRUE	TRUE			TRUE		TRUE
ZBTB10		TRUE								TRUE						TRUE
FBXW7	TRUE	TRUE
RERE		TRUE											TRUE
C19orf84		TRUE
MAPK1	TRUE	TRUE	TRUE						TRUE	TRUE	TRUE	TRUE	TRUE
UBR5	TRUE	TRUE								TRUE	TRUE	TRUE	TRUE
STT3B	TRUE	TRUE	TRUE	TRUE		TRUE		TRUE	TRUE	TRUE	TRUE	TRUE	TRUE	TRUE
BNC1		TRUE								TRUE	TRUE	TRUE	TRUE	TRUE
HNRNPLL		TRUE								TRUE	TRUE	TRUE	TRUE
POLRMT		TRUE	TRUE							TRUE	TRUE		TRUE
CCDC134		TRUE
JMY		TRUE								TRUE		TRUE	TRUE
GOLPH3		TRUE														TRUE
RBFOX2		TRUE							TRUE	TRUE
BAG6		TRUE						TRUE	TRUE	TRUE	TRUE	TRUE	TRUE	TRUE
TAF4	TRUE	TRUE								TRUE						TRUE
AL136454.1		TRUE	TRUE	TRUE			TRUE	TRUE	TRUE	TRUE	TRUE	TRUE	TRUE	TRUE	TRUE	TRUE
COPRS		TRUE											TRUE
RNF19B		TRUE							TRUE	TRUE		TRUE	TRUE	TRUE
ANKRD13D		TRUE
NIPBL		TRUE								TRUE
RAC1	TRUE	TRUE	TRUE			TRUE			TRUE
EXOC5	TRUE	TRUE								TRUE
ANKRD20A3		TRUE							TRUE	TRUE
IRF2BP2		TRUE									TRUE
KHDRBS1		TRUE							TRUE	TRUE
KANSL1		TRUE	TRUE
LMO4		TRUE
GKAP1		TRUE
ELAVL2		TRUE
TRIR		TRUE										TRUE	TRUE
SPTAN1	TRUE	TRUE								TRUE		TRUE
SMG7	TRUE	TRUE								TRUE		TRUE		TRUE
USP7	TRUE	TRUE	TRUE							TRUE
ANKRD9		TRUE									TRUE	TRUE	TRUE	TRUE
H1FX		TRUE
PCBP2	TRUE	TRUE					TRUE	TRUE	TRUE	TRUE		TRUE	TRUE
FTMT	TRUE	TRUE											TRUE	TRUE
HDGFL1		TRUE							TRUE	TRUE	TRUE	TRUE	TRUE	TRUE
HMGA1		TRUE	TRUE	TRUE						TRUE
PRPF8	TRUE	TRUE		TRUE						TRUE	TRUE	TRUE	TRUE
RYK	TRUE	TRUE														TRUE
ARFGEF1	TRUE	TRUE	TRUE						TRUE	TRUE		TRUE	TRUE			TRUE
SLC45A4		TRUE								TRUE	TRUE	TRUE		TRUE
AP3D1	TRUE	TRUE
RPS23	TRUE	TRUE	TRUE	TRUE	TRUE	TRUE	TRUE	TRUE	TRUE	TRUE	TRUE	TRUE	TRUE	TRUE	TRUE
DPY19L1		TRUE										TRUE
EPB41L5		TRUE										TRUE	TRUE
FAT1		TRUE	TRUE													TRUE
UBE2R2	TRUE	TRUE								TRUE		TRUE	TRUE	TRUE
DOCK7		TRUE							TRUE							TRUE
DPY19L3		TRUE							TRUE	TRUE						TRUE
CREBBP	TRUE	TRUE								TRUE		TRUE
ELAVL1	TRUE	TRUE											TRUE
MLLT1	TRUE	TRUE								TRUE	TRUE	TRUE
ZCCHC14		TRUE								TRUE	TRUE	TRUE	TRUE	TRUE
RHOB	TRUE	TRUE									TRUE					TRUE
PAPOLA	TRUE	TRUE												TRUE
ESX1	TRUE	TRUE
DOT1L	TRUE	TRUE	TRUE							TRUE	TRUE	TRUE	TRUE	TRUE
TPT1		TRUE														TRUE
CTXN1		TRUE							TRUE			TRUE	TRUE	TRUE
GAGE12G		TRUE	TRUE	TRUE			TRUE	TRUE
RIF1	TRUE	TRUE
CBX3	TRUE		TRUE	TRUE	TRUE		TRUE	TRUE	TRUE	TRUE		TRUE	TRUE			TRUE
CAB39	TRUE		TRUE							TRUE
XPO1	TRUE		TRUE	TRUE				TRUE	TRUE	TRUE
RHOXF2B			TRUE	TRUE			TRUE	TRUE
RPS15A	TRUE		TRUE	TRUE			TRUE	TRUE	TRUE
OGA	TRUE		TRUE									TRUE	TRUE
NOX1	TRUE		TRUE
NAB1			TRUE													TRUE
UBB	TRUE		TRUE		TRUE	TRUE	TRUE	TRUE	TRUE	TRUE	TRUE	TRUE	TRUE	TRUE
RNF187			TRUE
HEATR5B			TRUE
USP12			TRUE
TMEM248			TRUE
KDM1B			TRUE
UBA1	TRUE		TRUE
RPS28	TRUE		TRUE					TRUE	TRUE			TRUE				TRUE
JUND	TRUE		TRUE								TRUE	TRUE	TRUE	TRUE
RASSF3			TRUE
LARP7			TRUE
SRM	TRUE		TRUE									TRUE
NCKAP1	TRUE		TRUE						TRUE	TRUE		TRUE
PKN1	TRUE		TRUE
EIF3CL	TRUE		TRUE							TRUE	TRUE
EEF1A1	TRUE		TRUE	TRUE		TRUE		TRUE	TRUE	TRUE	TRUE	TRUE	TRUE	TRUE	TRUE	TRUE
HECA			TRUE							TRUE
HIST1H2BA			TRUE	TRUE		TRUE	TRUE	TRUE	TRUE	TRUE		TRUE
RPL39	TRUE		TRUE						TRUE			TRUE				TRUE
PPDPF			TRUE	TRUE				TRUE	TRUE	TRUE	TRUE	TRUE		TRUE		TRUE
MT-ND1			TRUE	TRUE		TRUE	TRUE	TRUE	TRUE	TRUE						TRUE
HIST2H2AA3			TRUE					TRUE		TRUE	TRUE	TRUE	TRUE	TRUE	TRUE	TRUE
BCL9			TRUE
ATMIN			TRUE						TRUE	TRUE	TRUE	TRUE
LRPPRC			TRUE							TRUE	TRUE	TRUE	TRUE
PNRC1			TRUE
ELK3			TRUE
SFPQ			TRUE	TRUE	TRUE				TRUE	TRUE
PABPC4	TRUE		TRUE	TRUE		TRUE		TRUE	TRUE	TRUE
MIER3			TRUE							TRUE						TRUE
CDC42BPA			TRUE
ID4	TRUE		TRUE
CUL4A	TRUE		TRUE						TRUE
RPS29	TRUE		TRUE					TRUE	TRUE	TRUE	TRUE	TRUE	TRUE	TRUE	TRUE
CSRNP2			TRUE						TRUE	TRUE				TRUE
ASXL1			TRUE									TRUE	TRUE	TRUE
RNMT	TRUE		TRUE								TRUE
BMI1	TRUE		TRUE	TRUE					TRUE	TRUE				TRUE
ADNP2			TRUE						TRUE	TRUE
MT-ND4			TRUE	TRUE		TRUE	TRUE	TRUE	TRUE	TRUE						TRUE
GAGE12C			TRUE	TRUE		TRUE	TRUE	TRUE	TRUE
TDRD9			TRUE							TRUE
PELP1			TRUE							TRUE			TRUE
RPS16	TRUE		TRUE					TRUE			TRUE			TRUE	TRUE
PPP1R9B			TRUE							TRUE
CDK6	TRUE		TRUE
NEDD4L	TRUE		TRUE
GAGE10			TRUE	TRUE
UBALD2			TRUE								TRUE	TRUE	TRUE	TRUE		TRUE
IPMK	TRUE		TRUE
NOMO1			TRUE	TRUE					TRUE	TRUE	TRUE	TRUE	TRUE
IGFBP2			TRUE						TRUE
MT-ND2			TRUE	TRUE		TRUE			TRUE	TRUE						TRUE
SAMD1			TRUE
NATD1			TRUE
ADSS			TRUE						TRUE	TRUE
CTNNBIP1	TRUE		TRUE							TRUE	TRUE	TRUE	TRUE	TRUE		TRUE
ITGB1	TRUE		TRUE
AQR	TRUE		TRUE
TUBB	TRUE		TRUE
KIF13A			TRUE
CDC34	TRUE		TRUE							TRUE		TRUE		TRUE		TRUE
CTAG1B			TRUE					TRUE	TRUE
CEBPB	TRUE		TRUE													TRUE
KDM1A	TRUE		TRUE						TRUE	TRUE	TRUE	TRUE	TRUE
YWHAH	TRUE		TRUE
NPW	TRUE		TRUE						TRUE
UBE3A	TRUE		TRUE								TRUE
B4GALT6	TRUE		TRUE													TRUE
MYBL2	TRUE		TRUE
RNF144A			TRUE
UBE2Q1	TRUE		TRUE						TRUE	TRUE	TRUE	TRUE
MFSD2B			TRUE	TRUE
JARID2	TRUE		TRUE										TRUE			TRUE
WDR82	TRUE		TRUE
ZMYM2			TRUE							TRUE
SURF1			TRUE
GOLGA8B			TRUE					TRUE	TRUE	TRUE		TRUE	TRUE
ANKRD28			TRUE							TRUE	TRUE	TRUE
CKAP4	TRUE		TRUE
EPOP			TRUE							TRUE
CDYL2			TRUE
GAGE13				TRUE	TRUE	TRUE	TRUE	TRUE
FOS	TRUE			TRUE	TRUE	TRUE		TRUE	TRUE	TRUE	TRUE	TRUE	TRUE	TRUE
ATP5F1E	TRUE			TRUE		TRUE	TRUE	TRUE	TRUE				TRUE
SSX2	TRUE			TRUE
RPS21	TRUE			TRUE		TRUE	TRUE	TRUE	TRUE	TRUE	TRUE	TRUE	TRUE
NOMO2				TRUE			TRUE	TRUE	TRUE							TRUE
CT45A3				TRUE	TRUE	TRUE	TRUE	TRUE
SRSF2	TRUE			TRUE	TRUE		TRUE
RPL26	TRUE			TRUE	TRUE	TRUE		TRUE	TRUE	TRUE	TRUE	TRUE	TRUE		TRUE	TRUE
GAGE2E				TRUE		TRUE	TRUE	TRUE
RPL37A	TRUE			TRUE		TRUE		TRUE	TRUE					TRUE	TRUE
ATP5ME	TRUE			TRUE				TRUE	TRUE	TRUE
MT-ATP6				TRUE		TRUE										TRUE
RPS27A	TRUE			TRUE		TRUE		TRUE
SNRPF	TRUE			TRUE		TRUE	TRUE	TRUE	TRUE	TRUE
BOLA2B				TRUE				TRUE	TRUE	TRUE	TRUE	TRUE
CHMP4B	TRUE			TRUE							TRUE					TRUE
CT45A5				TRUE			TRUE	TRUE
FOSB	TRUE			TRUE	TRUE			TRUE		TRUE	TRUE	TRUE	TRUE
VCX2				TRUE		TRUE	TRUE	TRUE	TRUE	TRUE	TRUE	TRUE	TRUE
HMGN1				TRUE							TRUE
RPL41	TRUE			TRUE			TRUE		TRUE	TRUE		TRUE	TRUE	TRUE	TRUE	TRUE
PPIA	TRUE			TRUE		TRUE
EPN1	TRUE			TRUE		TRUE			TRUE	TRUE	TRUE	TRUE	TRUE	TRUE
ZNF264	TRUE			TRUE
TBCA				TRUE		TRUE		TRUE	TRUE	TRUE
GAGE2A				TRUE		TRUE	TRUE
NDUFB1	TRUE			TRUE			TRUE		TRUE	TRUE	TRUE	TRUE
ATP2A2	TRUE			TRUE					TRUE	TRUE		TRUE	TRUE
EGR1	TRUE			TRUE			TRUE	TRUE	TRUE	TRUE	TRUE	TRUE	TRUE	TRUE
ASB3				TRUE					TRUE	TRUE						TRUE
RPL22	TRUE			TRUE
TSPY9P				TRUE
MT-ND6				TRUE		TRUE		TRUE	TRUE	TRUE						TRUE
SELENOH				TRUE				TRUE	TRUE
SAP30L				TRUE						TRUE	TRUE	TRUE	TRUE	TRUE
POLR2A	TRUE			TRUE					TRUE	TRUE
SNRPE	TRUE			TRUE				TRUE
NDUFC2	TRUE			TRUE			TRUE	TRUE	TRUE				TRUE
NPIPA8				TRUE				TRUE	TRUE		TRUE	TRUE	TRUE	TRUE
MAP3K2	TRUE			TRUE								TRUE
TMEM258				TRUE	TRUE				TRUE
WRNIP1				TRUE					TRUE	TRUE
NDUFA13	TRUE			TRUE	TRUE		TRUE		TRUE	TRUE				TRUE	TRUE	TRUE
GTPBP1				TRUE						TRUE
C12orf57				TRUE
RPL38	TRUE			TRUE			TRUE		TRUE	TRUE	TRUE			TRUE	TRUE
KIF26A				TRUE
VCY				TRUE	TRUE	TRUE	TRUE	TRUE	TRUE	TRUE	TRUE	TRUE
IARS2	TRUE			TRUE						TRUE	TRUE
MARK3				TRUE
FP565260.6				TRUE						TRUE	TRUE
ALYREF	TRUE			TRUE						TRUE
RPL19	TRUE			TRUE
FAR1	TRUE			TRUE					TRUE	TRUE	TRUE
DAZ1				TRUE				TRUE
CPD				TRUE						TRUE	TRUE	TRUE	TRUE	TRUE		TRUE
RPL24	TRUE			TRUE					TRUE
DHX40				TRUE				TRUE	TRUE	TRUE	TRUE
EXT2	TRUE			TRUE	TRUE		TRUE	TRUE	TRUE	TRUE						TRUE
PTPRA				TRUE						TRUE
ZSWIM6				TRUE
TVP23C				TRUE				TRUE	TRUE	TRUE
ARL5A				TRUE												TRUE
FAM98B				TRUE					TRUE
NOMO3				TRUE					TRUE
MYH9	TRUE			TRUE												TRUE
CYTH3	TRUE			TRUE					TRUE	TRUE	TRUE	TRUE		TRUE
SIPA1L2	TRUE			TRUE
PDS5A				TRUE
SNX12	TRUE			TRUE												TRUE
TMEM183A				TRUE						TRUE	TRUE	TRUE
SF1				TRUE						TRUE	TRUE	TRUE	TRUE	TRUE
APP	TRUE			TRUE
RAB11FIP3	TRUE			TRUE					TRUE
CXCL8	TRUE			TRUE				TRUE	TRUE	TRUE	TRUE	TRUE	TRUE			TRUE
PATZ1				TRUE
VARS				TRUE						TRUE			TRUE
ITPRID2				TRUE
FAM91A1				TRUE								TRUE
SNX6	TRUE			TRUE
DLL3	TRUE			TRUE
ATP7A	TRUE			TRUE
KLHL15				TRUE
SSX4B				TRUE	TRUE
TMEM65				TRUE
PPTC7				TRUE
RP2				TRUE
C1D	TRUE			TRUE			TRUE		TRUE
NAMPT	TRUE			TRUE												TRUE
UBE2E1	TRUE			TRUE					TRUE	TRUE		TRUE	TRUE			TRUE
ZBTB44				TRUE					TRUE	TRUE	TRUE	TRUE	TRUE
PTGDS	TRUE			TRUE						TRUE						TRUE
VPS13A				TRUE						TRUE
CHRFAM7A				TRUE				TRUE	TRUE	TRUE	TRUE
ITM2B					TRUE		TRUE	TRUE	TRUE			TRUE
RPLP1	TRUE				TRUE				TRUE			TRUE			TRUE
DTD1					TRUE
CSNK2B	TRUE				TRUE
SLC35B2					TRUE
SVIP	TRUE				TRUE
GPAA1	TRUE				TRUE
NOVA1					TRUE					TRUE
NPM1					TRUE
TTC32					TRUE			TRUE	TRUE	TRUE
NUP54	TRUE				TRUE
SRI					TRUE
UBTD2					TRUE								TRUE	TRUE		TRUE
ZNF592					TRUE					TRUE
LSM6	TRUE				TRUE				TRUE	TRUE						TRUE
RPL23A	TRUE				TRUE			TRUE	TRUE	TRUE	TRUE	TRUE	TRUE	TRUE
TNIP2					TRUE				TRUE
BET1L	TRUE				TRUE							TRUE	TRUE
SPCS1	TRUE				TRUE	TRUE
BRPF3					TRUE				TRUE	TRUE	TRUE	TRUE
TUSC3	TRUE					TRUE		TRUE
RPS11	TRUE					TRUE	TRUE	TRUE	TRUE				TRUE
TMEM147						TRUE	TRUE	TRUE	TRUE	TRUE		TRUE
HNRNPL						TRUE							TRUE
NPTX2						TRUE										TRUE
UQCRH	TRUE					TRUE	TRUE		TRUE
DMRTC1						TRUE	TRUE	TRUE
DEFB119						TRUE
PRKG1	TRUE					TRUE
MT-ATP8						TRUE										TRUE
GSTP1	TRUE					TRUE				TRUE	TRUE	TRUE				TRUE
MT-ND3						TRUE	TRUE	TRUE		TRUE						TRUE
PPP2CA	TRUE					TRUE		TRUE	TRUE
PANK3	TRUE					TRUE				TRUE
SVBP						TRUE			TRUE		TRUE		TRUE	TRUE
CFAP65						TRUE
COP1	TRUE					TRUE		TRUE	TRUE	TRUE	TRUE
COX6C	TRUE					TRUE
TMSB4X	TRUE					TRUE		TRUE	TRUE	TRUE	TRUE
MUC1						TRUE			TRUE	TRUE	TRUE	TRUE		TRUE	TRUE	TRUE
SAP30	TRUE					TRUE	TRUE	TRUE	TRUE	TRUE	TRUE
LSM2	TRUE					TRUE
S100A6						TRUE			TRUE	TRUE		TRUE	TRUE
EVX2						TRUE
GAGE1						TRUE
GSTK1	TRUE					TRUE
GTF2H2	TRUE					TRUE	TRUE	TRUE	TRUE	TRUE	TRUE	TRUE	TRUE			TRUE
FDX1						TRUE
ACTN4	TRUE					TRUE
MUC5AC	TRUE					TRUE			TRUE	TRUE	TRUE	TRUE	TRUE	TRUE
UCHL1	TRUE					TRUE								TRUE
TFF2						TRUE		TRUE	TRUE	TRUE	TRUE	TRUE	TRUE	TRUE
PRPF18	TRUE					TRUE					TRUE
TFF1	TRUE					TRUE			TRUE	TRUE	TRUE	TRUE	TRUE	TRUE
LRP11						TRUE										TRUE
MEIOB						TRUE			TRUE
FBLN1						TRUE										TRUE
DUT	TRUE					TRUE
RPS13	TRUE					TRUE		TRUE
AGR2						TRUE		TRUE	TRUE	TRUE	TRUE	TRUE	TRUE	TRUE	TRUE
SF3B6	TRUE					TRUE
GKN1						TRUE		TRUE	TRUE	TRUE	TRUE	TRUE	TRUE	TRUE
KRT18	TRUE					TRUE
TSPY2						TRUE
CLDN18	TRUE					TRUE				TRUE
FIS1	TRUE					TRUE
FAU	TRUE					TRUE
GOLGA2						TRUE					TRUE
DDHD2						TRUE			TRUE
KRT19	TRUE					TRUE			TRUE	TRUE	TRUE			TRUE
VCX3B							TRUE	TRUE
XAGE1A							TRUE	TRUE
VCY1B							TRUE	TRUE	TRUE
SPG21	TRUE						TRUE
RPL30	TRUE						TRUE	TRUE	TRUE	TRUE	TRUE	TRUE	TRUE	TRUE	TRUE
GAGE12J							TRUE	TRUE
CT45A1							TRUE
GAGE12E							TRUE
PAGE2							TRUE
LY6K							TRUE	TRUE	TRUE
RBMY1F							TRUE
B3GALT1	TRUE						TRUE	TRUE
SDF4							TRUE		TRUE	TRUE	TRUE	TRUE	TRUE
RPL35A	TRUE						TRUE	TRUE		TRUE	TRUE	TRUE
SLC25A33							TRUE
TMEM179B							TRUE
CLSTN1							TRUE
MICU2							TRUE
RPS26	TRUE						TRUE
RPL11	TRUE						TRUE			TRUE					TRUE
H2AFX							TRUE		TRUE		TRUE	TRUE	TRUE			TRUE
BUD31	TRUE						TRUE			TRUE	TRUE	TRUE
CT45A10							TRUE
RPS3A	TRUE						TRUE
ATP6V0E1	TRUE						TRUE
MAGEA2							TRUE
TKTL1	TRUE						TRUE		TRUE	TRUE
RPL37	TRUE						TRUE	TRUE	TRUE	TRUE					TRUE	TRUE
RBMY1D							TRUE
TALDO1	TRUE						TRUE					TRUE	TRUE
KLHDC2							TRUE			TRUE		TRUE
RGPD6							TRUE		TRUE	TRUE	TRUE	TRUE	TRUE	TRUE
COX7C	TRUE						TRUE	TRUE	TRUE				TRUE
MDK							TRUE		TRUE			TRUE	TRUE			TRUE
CBWD6							TRUE		TRUE	TRUE	TRUE		TRUE			TRUE
CLUAP1							TRUE			TRUE	TRUE	TRUE
VCX							TRUE			TRUE
TP53TG3							TRUE		TRUE	TRUE	TRUE	TRUE
RPL9	TRUE						TRUE	TRUE	TRUE	TRUE	TRUE	TRUE
MED31							TRUE	TRUE
CKLF							TRUE		TRUE	TRUE	TRUE	TRUE
SERF1A							TRUE	TRUE	TRUE	TRUE	TRUE	TRUE	TRUE	TRUE	TRUE
POLR2H	TRUE						TRUE
VAMP7	TRUE						TRUE	TRUE
PSMA2	TRUE						TRUE
ZNF843							TRUE
PPIL3							TRUE
DNAJB11	TRUE						TRUE	TRUE	TRUE
BSG							TRUE
RPL18	TRUE						TRUE		TRUE
AAMDC							TRUE
EPHX4							TRUE
PTPMT1							TRUE		TRUE	TRUE	TRUE	TRUE	TRUE	TRUE	TRUE
PKMYT1	TRUE						TRUE
TMEM18							TRUE
CD24	TRUE						TRUE
RPL10	TRUE						TRUE	TRUE	TRUE	TRUE	TRUE		TRUE
SSX1	TRUE						TRUE									TRUE
SPANXN4							TRUE						TRUE	TRUE
ATP5MC3	TRUE						TRUE
GALNTL5	TRUE						TRUE	TRUE
GDI2							TRUE
SPRR2D							TRUE					TRUE	TRUE	TRUE	TRUE
RBMY1E							TRUE
CT47A1							TRUE
ACTG2	TRUE						TRUE
OTULINL							TRUE
HIST3H3							TRUE		TRUE
MAP1LC3B2							TRUE				TRUE
RGPD5							TRUE		TRUE	TRUE	TRUE	TRUE	TRUE	TRUE
STXBP1	TRUE						TRUE	TRUE	TRUE							TRUE
IQGAP1	TRUE						TRUE
TXNL1							TRUE
KDELR1	TRUE						TRUE		TRUE	TRUE			TRUE
PRAP1	TRUE						TRUE
ACTG1	TRUE						TRUE
IER2							TRUE
LONP1								TRUE
RBP7								TRUE	TRUE	TRUE	TRUE	TRUE	TRUE	TRUE	TRUE
GINM1								TRUE		TRUE	TRUE	TRUE	TRUE	TRUE
RPL7A	TRUE							TRUE			TRUE	TRUE	TRUE	TRUE	TRUE
H2BFM								TRUE
CNPY2								TRUE	TRUE							TRUE
HLA-C	TRUE							TRUE
RPL31	TRUE							TRUE
SYTL1								TRUE
COX6B1	TRUE							TRUE
RPLP0	TRUE							TRUE	TRUE
YTHDF1								TRUE	TRUE
C11orf97								TRUE			TRUE	TRUE	TRUE
MRPL33	TRUE							TRUE
UBE2D2	TRUE							TRUE		TRUE	TRUE	TRUE	TRUE	TRUE
PAGE1								TRUE	TRUE
LRRC56								TRUE
MANF								TRUE		TRUE
HIST1H4F								TRUE	TRUE
TRAPPC1								TRUE	TRUE	TRUE	TRUE	TRUE	TRUE
RPS27L	TRUE							TRUE
HNRNPA1P48								TRUE			TRUE
CXorf49								TRUE			TRUE	TRUE	TRUE
GNB1	TRUE							TRUE	TRUE	TRUE
AMD1	TRUE							TRUE
SNX19								TRUE		TRUE
C4orf48								TRUE	TRUE	TRUE			TRUE		TRUE
PRDX1	TRUE							TRUE
SEC11C	TRUE							TRUE
RAB32								TRUE	TRUE	TRUE		TRUE		TRUE
RPS5	TRUE							TRUE
PPP2R2A	TRUE							TRUE		TRUE
RGPD2								TRUE	TRUE	TRUE	TRUE	TRUE		TRUE
RPL32	TRUE							TRUE
COX7B	TRUE							TRUE				TRUE	TRUE		TRUE
NEK7	TRUE							TRUE	TRUE
RPL27A	TRUE							TRUE		TRUE	TRUE	TRUE
RPL12	TRUE							TRUE	TRUE	TRUE		TRUE	TRUE	TRUE	TRUE
TOMM20								TRUE			TRUE	TRUE
RBP4								TRUE
HLA-A	TRUE							TRUE
SERF1B								TRUE		TRUE	TRUE	TRUE	TRUE	TRUE	TRUE
NUP214	TRUE							TRUE		TRUE
CHCHD2								TRUE
TM9SF3								TRUE	TRUE	TRUE	TRUE
CALR	TRUE							TRUE		TRUE		TRUE
JTB								TRUE	TRUE	TRUE
NNAT								TRUE			TRUE		TRUE	TRUE
UBAP1L								TRUE
RPL27	TRUE							TRUE	TRUE
URI1								TRUE
WDR26								TRUE		TRUE	TRUE					TRUE
PAK1	TRUE							TRUE
PAGE5								TRUE		TRUE		TRUE
TXNRD3	TRUE							TRUE	TRUE	TRUE
NPIPB3								TRUE				TRUE	TRUE	TRUE		TRUE
SUPT5H								TRUE			TRUE	TRUE	TRUE
JUNB	TRUE							TRUE	TRUE		TRUE		TRUE
ODC1	TRUE							TRUE						TRUE	TRUE
WIF1	TRUE							TRUE
DAZAP1	TRUE							TRUE	TRUE	TRUE			TRUE
SYNJ1	TRUE							TRUE		TRUE	TRUE
PAGE2B								TRUE	TRUE
PPP3CB	TRUE							TRUE	TRUE	TRUE	TRUE		TRUE
CGB7								TRUE
IPO8								TRUE		TRUE	TRUE	TRUE
SUCO								TRUE		TRUE	TRUE
ATXN2L	TRUE							TRUE	TRUE	TRUE	TRUE	TRUE	TRUE	TRUE
HCST	TRUE							TRUE
OST4								TRUE	TRUE	TRUE
SETD3								TRUE	TRUE	TRUE	TRUE	TRUE	TRUE	TRUE
ITFG1								TRUE
CLTC	TRUE							TRUE	TRUE	TRUE	TRUE	TRUE
C5orf34								TRUE	TRUE
CKB	TRUE							TRUE						TRUE
KRR1								TRUE
PHKA2	TRUE							TRUE				TRUE	TRUE
SGPP1	TRUE							TRUE	TRUE	TRUE						TRUE
TMCO3								TRUE	TRUE
OSBP								TRUE								TRUE
STAG2	TRUE							TRUE
CUL3	TRUE							TRUE	TRUE	TRUE	TRUE	TRUE	TRUE	TRUE
DUSP22									TRUE	TRUE						TRUE
RCN2									TRUE	TRUE
C5orf58									TRUE
MSL1									TRUE	TRUE
RPL23	TRUE								TRUE							TRUE
RBBP4	TRUE								TRUE	TRUE
CAND1									TRUE	TRUE						TRUE
MDC1									TRUE	TRUE		TRUE
UAP1	TRUE								TRUE		TRUE		TRUE
AKIRIN1									TRUE	TRUE				TRUE
PGP	TRUE								TRUE	TRUE	TRUE	TRUE	TRUE	TRUE		TRUE
UBL5									TRUE
ACTR3	TRUE								TRUE
PCSK1N									TRUE					TRUE
KRTDAP									TRUE	TRUE				TRUE
NPIPB12									TRUE	TRUE	TRUE	TRUE	TRUE	TRUE		TRUE
PAFAH1B1	TRUE								TRUE	TRUE	TRUE	TRUE	TRUE	TRUE	TRUE
HSPA13									TRUE
CLTA	TRUE								TRUE
WDR35									TRUE	TRUE
PGC									TRUE	TRUE	TRUE	TRUE	TRUE	TRUE
POLR3D	TRUE								TRUE				TRUE
SPINK1									TRUE	TRUE	TRUE	TRUE
BTBD1									TRUE	TRUE	TRUE
EFR3A									TRUE	TRUE						TRUE
CSTB									TRUE
ATP1A3	TRUE								TRUE	TRUE	TRUE	TRUE	TRUE	TRUE
C2CD5									TRUE	TRUE
HNRNPUL1	TRUE								TRUE	TRUE	TRUE	TRUE		TRUE
ARHGAP33									TRUE	TRUE	TRUE	TRUE
MRGBP									TRUE	TRUE	TRUE	TRUE	TRUE
CEP78									TRUE
CD74	TRUE								TRUE	TRUE	TRUE	TRUE	TRUE
BLOC1S1									TRUE	TRUE	TRUE	TRUE	TRUE
RNF11									TRUE	TRUE	TRUE	TRUE	TRUE	TRUE	TRUE
FAAP20									TRUE	TRUE	TRUE	TRUE
MKNK2	TRUE								TRUE			TRUE	TRUE
HNRNPA1	TRUE								TRUE
IPO5									TRUE	TRUE
ALKBH5									TRUE	TRUE
MYEF2									TRUE	TRUE
TDRP									TRUE	TRUE
GSK3A	TRUE								TRUE	TRUE	TRUE	TRUE	TRUE
PIGR	TRUE								TRUE
RAB11B	TRUE								TRUE	TRUE	TRUE	TRUE	TRUE
ZNRF2									TRUE	TRUE	TRUE	TRUE	TRUE
THAP12									TRUE	TRUE
SSR4	TRUE								TRUE
IMPAD1	TRUE								TRUE
S100P									TRUE	TRUE
CTDNEP1									TRUE							TRUE
YRDC									TRUE
PIK3C2A	TRUE								TRUE	TRUE	TRUE	TRUE	TRUE
RAB2A	TRUE								TRUE
MIB2									TRUE	TRUE	TRUE	TRUE	TRUE	TRUE
HNRNPA0									TRUE	TRUE
GKN2									TRUE	TRUE	TRUE	TRUE	TRUE
C15orf61									TRUE
CD81	TRUE								TRUE							TRUE
COPA									TRUE	TRUE
SMURF1	TRUE								TRUE	TRUE	TRUE	TRUE
ATP5MC2	TRUE								TRUE
PAN2	TRUE								TRUE	TRUE
CHPT1	TRUE								TRUE	TRUE	TRUE		TRUE	TRUE	TRUE
REPIN1									TRUE	TRUE
WDR41	TRUE								TRUE
TFRC	TRUE								TRUE
DONSON									TRUE	TRUE		TRUE				TRUE
ATRNL1									TRUE	TRUE		TRUE		TRUE		TRUE
UBE2E3	TRUE								TRUE
GLI4									TRUE
MICOS10									TRUE	TRUE			TRUE
SMNDC1	TRUE								TRUE	TRUE
NPIPB6									TRUE	TRUE	TRUE	TRUE	TRUE	TRUE
PPIC									TRUE
E2F4	TRUE								TRUE	TRUE
MBD2									TRUE	TRUE	TRUE	TRUE
LPIN2	TRUE								TRUE	TRUE
TASOR2									TRUE	TRUE	TRUE		TRUE
RALGPS2									TRUE	TRUE
UBE2F	TRUE								TRUE	TRUE
CTSE	TRUE								TRUE
ZNF580									TRUE	TRUE
CREG1									TRUE
OOEP									TRUE
NPIPA5									TRUE				TRUE	TRUE
MTMR12									TRUE	TRUE
PPP4R2									TRUE	TRUE
XPO6									TRUE	TRUE	TRUE	TRUE
TEX2									TRUE	TRUE	TRUE	TRUE	TRUE	TRUE
REPS1									TRUE	TRUE						TRUE
FBXO2	TRUE								TRUE	TRUE
TOPBP1	TRUE								TRUE	TRUE	TRUE	TRUE	TRUE	TRUE
SBSPON									TRUE	TRUE	TRUE	TRUE	TRUE
FXYD3									TRUE	TRUE		TRUE
SF3A2	TRUE								TRUE	TRUE	TRUE	TRUE		TRUE	TRUE
PPP1R15B									TRUE	TRUE
RALGAPB									TRUE		TRUE	TRUE	TRUE
CNOT11									TRUE	TRUE		TRUE	TRUE	TRUE
PITPNA									TRUE	TRUE		TRUE	TRUE
TDRD7									TRUE	TRUE	TRUE	TRUE	TRUE
NPIPB5									TRUE	TRUE		TRUE	TRUE	TRUE		TRUE
ENKD1									TRUE	TRUE
SOS2	TRUE								TRUE	TRUE
LEMD3									TRUE	TRUE	TRUE
PPM1B	TRUE								TRUE	TRUE						TRUE
FRS3									TRUE	TRUE
RHOT1	TRUE								TRUE	TRUE	TRUE
RAB14	TRUE								TRUE			TRUE
SPPL3									TRUE	TRUE	TRUE	TRUE
AKR1B10	TRUE								TRUE	TRUE
SBF2									TRUE	TRUE	TRUE	TRUE		TRUE
TRIM41									TRUE		TRUE
RABGGTB									TRUE							TRUE
RRAS2	TRUE								TRUE
ALDH3A1	TRUE								TRUE	TRUE
PSME2	TRUE								TRUE	TRUE
SBNO2									TRUE	TRUE	TRUE	TRUE	TRUE	TRUE
ZC3H11B									TRUE	TRUE	TRUE	TRUE	TRUE
PNMA8A									TRUE	TRUE
TNIP1	TRUE								TRUE
TASOR									TRUE	TRUE	TRUE
HLA-DRA	TRUE								TRUE		TRUE
ATP11B									TRUE	TRUE		TRUE	TRUE	TRUE
TMEM98									TRUE
PPP2CB	TRUE								TRUE	TRUE	TRUE	TRUE
YBX2									TRUE	TRUE	TRUE	TRUE	TRUE	TRUE
ANKRD40									TRUE
TCFL5									TRUE	TRUE	TRUE	TRUE	TRUE
TIAL1									TRUE	TRUE
MARCH8									TRUE	TRUE
C12orf75									TRUE					TRUE
RB1	TRUE								TRUE	TRUE
DGAT1	TRUE								TRUE	TRUE	TRUE	TRUE	TRUE	TRUE
NQO1	TRUE								TRUE
MUC6									TRUE
WEE1	TRUE								TRUE	TRUE	TRUE			TRUE
CETN2	TRUE								TRUE		TRUE		TRUE
NPIPA7									TRUE
SIK1	TRUE								TRUE							TRUE
DYNLL2	TRUE								TRUE	TRUE		TRUE	TRUE	TRUE
TEPSIN									TRUE	TRUE
DYNLRB1	TRUE								TRUE
TC2N									TRUE				TRUE
STXBP5									TRUE	TRUE
C9orf40									TRUE	TRUE	TRUE	TRUE	TRUE
SIAH1	TRUE								TRUE
RABGAP1									TRUE	TRUE
SEPT8									TRUE
UBE2M	TRUE								TRUE	TRUE	TRUE	TRUE	TRUE	TRUE
DNAAF4									TRUE	TRUE
FANCE	TRUE								TRUE
C8orf82									TRUE			TRUE
GLCCI1									TRUE	TRUE	TRUE
MCMBP									TRUE
RETREG2									TRUE	TRUE	TRUE		TRUE
GCN1									TRUE	TRUE	TRUE
DSEL									TRUE
ZMYND19									TRUE	TRUE		TRUE				TRUE
BOD1									TRUE
PSCA									TRUE
CAMSAP1									TRUE	TRUE	TRUE	TRUE	TRUE
YY1AP1									TRUE		TRUE					TRUE
PHF1									TRUE	TRUE				TRUE
PRSS2	TRUE								TRUE
PUM2	TRUE								TRUE	TRUE	TRUE	TRUE
UVSSA									TRUE	TRUE		TRUE				TRUE
MKRN1									TRUE	TRUE	TRUE	TRUE	TRUE	TRUE
FBH1									TRUE		TRUE
CCNYL1									TRUE			TRUE
NCOA5									TRUE	TRUE	TRUE	TRUE
INPP5E	TRUE								TRUE	TRUE	TRUE	TRUE
UBE2D1	TRUE								TRUE
TSPAN14									TRUE
DMXL2									TRUE	TRUE	TRUE
RPS6KA3	TRUE								TRUE							TRUE
SMPD4	TRUE								TRUE	TRUE	TRUE					TRUE
PARP6									TRUE	TRUE	TRUE			TRUE
SNRNP70	TRUE								TRUE	TRUE
ADIPOR2	TRUE								TRUE	TRUE	TRUE
FAM160B1									TRUE	TRUE	TRUE		TRUE
NPIPA1									TRUE		TRUE	TRUE	TRUE	TRUE
TPRG1L									TRUE	TRUE	TRUE
PRKCSH	TRUE								TRUE	TRUE
C1orf146									TRUE
APOO									TRUE
GFM1									TRUE
TOP2B	TRUE								TRUE
THAP11									TRUE
JMJD8									TRUE	TRUE	TRUE	TRUE
PI4KA	TRUE								TRUE	TRUE
RAB4A	TRUE								TRUE		TRUE	TRUE	TRUE
RTBDN									TRUE
NPHP3									TRUE
MAP6									TRUE
SGSM2									TRUE
SCAF1									TRUE	TRUE	TRUE	TRUE	TRUE
INPP5F	TRUE								TRUE	TRUE
TMEM170B									TRUE	TRUE						TRUE
HBG2									TRUE	TRUE						TRUE
FAM214A									TRUE	TRUE
ABL1	TRUE								TRUE
MCM8									TRUE	TRUE
OTUD1									TRUE	TRUE				TRUE		TRUE
RC3H2									TRUE	TRUE		TRUE
NRM									TRUE	TRUE
MAP2K2	TRUE								TRUE	TRUE	TRUE				TRUE
ZMYM6									TRUE							TRUE
ANAPC2	TRUE								TRUE	TRUE
PPP4R4									TRUE	TRUE		TRUE		TRUE
TSPYL5									TRUE	TRUE		TRUE
ATP6AP2	TRUE								TRUE
KANK1									TRUE
SREBF1	TRUE								TRUE	TRUE	TRUE
CC2D1B									TRUE	TRUE	TRUE					TRUE
USP19									TRUE	TRUE
TFF3									TRUE
NUP98	TRUE								TRUE	TRUE		TRUE	TRUE	TRUE
PPP2R3B	TRUE								TRUE
C10orf67									TRUE	TRUE
TAF10	TRUE								TRUE
MAPK12	TRUE								TRUE
FCHSD2									TRUE
IRF3	TRUE								TRUE
NPIPA2									TRUE			TRUE	TRUE	TRUE
CIB1									TRUE	TRUE		TRUE	TRUE		TRUE
HBA2	TRUE								TRUE	TRUE	TRUE					TRUE
HSF5									TRUE	TRUE	TRUE	TRUE	TRUE
RCOR1	TRUE								TRUE	TRUE
DOCK9									TRUE
INTS1									TRUE	TRUE	TRUE	TRUE	TRUE	TRUE
WDTC1									TRUE	TRUE	TRUE	TRUE	TRUE	TRUE
NCAPD2									TRUE	TRUE
CASD1									TRUE	TRUE
PLEKHG4									TRUE	TRUE
SLC38A10									TRUE	TRUE
AGPAT5	TRUE								TRUE	TRUE	TRUE	TRUE	TRUE	TRUE
NPC1	TRUE								TRUE	TRUE
SPINDOC									TRUE	TRUE	TRUE	TRUE	TRUE
NFE2L1									TRUE							TRUE
BOLA3									TRUE
CDK13									TRUE		TRUE
IL6ST	TRUE								TRUE	TRUE	TRUE
MIB1									TRUE	TRUE
KLHDC10									TRUE	TRUE	TRUE	TRUE	TRUE	TRUE
ZBTB34									TRUE
LIPF	TRUE								TRUE	TRUE	TRUE			TRUE
PAXIP1									TRUE	TRUE	TRUE	TRUE
MOB1B	TRUE								TRUE							TRUE
CTNNA1	TRUE								TRUE
ZNRF1									TRUE		TRUE	TRUE	TRUE
ZNF367									TRUE	TRUE
SIRT1	TRUE								TRUE	TRUE
TMEM31									TRUE
CTAG2									TRUE
FAM8A1									TRUE	TRUE	TRUE		TRUE	TRUE
ZNF532									TRUE
SMAD4	TRUE								TRUE
DLG1	TRUE								TRUE	TRUE		TRUE				TRUE
ZFPM1									TRUE
PARP10									TRUE	TRUE
INAFM1									TRUE
MTRNR2L12									TRUE	TRUE	TRUE	TRUE				TRUE
RCOR3									TRUE			TRUE
TRIM31									TRUE
DNAJB2	TRUE								TRUE	TRUE	TRUE
PCGF5	TRUE								TRUE	TRUE
KDM3B	TRUE								TRUE
KPNA4	TRUE								TRUE	TRUE		TRUE
SLC12A5	TRUE								TRUE
RTL6									TRUE			TRUE
RNF149									TRUE
PGRMC1									TRUE
PABPC1	TRUE									TRUE
MAPK6	TRUE									TRUE		TRUE
MARCH11										TRUE	TRUE	TRUE	TRUE
BOD1L2										TRUE	TRUE	TRUE	TRUE	TRUE
CCDC92										TRUE	TRUE	TRUE
PAWR										TRUE			TRUE
ZBTB18										TRUE	TRUE	TRUE
DPY19L2										TRUE
CFDP1										TRUE	TRUE
AP2A1	TRUE									TRUE	TRUE
MTFR1										TRUE	TRUE	TRUE	TRUE	TRUE
COMMD6										TRUE	TRUE	TRUE	TRUE	TRUE
MTA1										TRUE	TRUE	TRUE	TRUE	TRUE
CFAP206										TRUE	TRUE	TRUE	TRUE	TRUE
DDT										TRUE	TRUE	TRUE	TRUE	TRUE
USP32										TRUE	TRUE	TRUE	TRUE
POFUT2	TRUE									TRUE	TRUE	TRUE	TRUE
TPP2										TRUE	TRUE
TRIP12	TRUE									TRUE	TRUE	TRUE	TRUE	TRUE
NSD2	TRUE									TRUE	TRUE	TRUE	TRUE	TRUE
ARHGAP35	TRUE									TRUE		TRUE
UBE3C	TRUE									TRUE	TRUE	TRUE				TRUE
PACS2										TRUE		TRUE				TRUE
RIMBP3										TRUE	TRUE	TRUE	TRUE	TRUE
TBC1D1	TRUE									TRUE		TRUE	TRUE	TRUE		TRUE
DRAP1										TRUE	TRUE	TRUE	TRUE	TRUE
AHCTF1										TRUE	TRUE
NFE2L2	TRUE									TRUE	TRUE	TRUE	TRUE
PDZD2										TRUE
TXNL4A	TRUE									TRUE	TRUE		TRUE
ULK2	TRUE									TRUE			TRUE			TRUE
MTMR6	TRUE									TRUE
AC092338.1										TRUE	TRUE	TRUE	TRUE
DNAH2	TRUE									TRUE	TRUE	TRUE
SEPT10										TRUE		TRUE
PPP1R14B										TRUE	TRUE	TRUE				TRUE
MYBL1										TRUE		TRUE
PJA2										TRUE
SPTBN2	TRUE									TRUE	TRUE	TRUE	TRUE	TRUE	TRUE	TRUE
EIF4ENIF1										TRUE	TRUE	TRUE	TRUE	TRUE		TRUE
MICALL1										TRUE			TRUE	TRUE
UPF1	TRUE									TRUE	TRUE	TRUE
PDE3B	TRUE									TRUE	TRUE	TRUE
PRKAA1	TRUE									TRUE	TRUE	TRUE		TRUE
STK39										TRUE	TRUE	TRUE	TRUE	TRUE
TEX22										TRUE	TRUE	TRUE	TRUE		TRUE
EIF3B	TRUE									TRUE		TRUE
MTOR	TRUE									TRUE	TRUE		TRUE
MIA3										TRUE	TRUE	TRUE
ANKRD13A										TRUE	TRUE	TRUE	TRUE	TRUE
PHKG2	TRUE									TRUE			TRUE		TRUE
TP53INP1										TRUE		TRUE				TRUE
CABLES2										TRUE			TRUE	TRUE
FAF1	TRUE									TRUE	TRUE	TRUE	TRUE	TRUE
TRIM74										TRUE
TTBK2										TRUE		TRUE	TRUE	TRUE
UBAC1										TRUE	TRUE		TRUE
XPO5	TRUE									TRUE
SLAIN2										TRUE		TRUE
NPIPB15										TRUE	TRUE	TRUE	TRUE	TRUE
SLC12A6										TRUE	TRUE
CENPS	TRUE									TRUE	TRUE	TRUE	TRUE	TRUE
PCNX1										TRUE	TRUE	TRUE
C1QTNF9										TRUE	TRUE	TRUE	TRUE
MEPCE										TRUE	TRUE	TRUE
PPP1R12C	TRUE									TRUE	TRUE	TRUE	TRUE	TRUE
C8orf88										TRUE	TRUE	TRUE	TRUE	TRUE
RING1										TRUE	TRUE	TRUE
ZNF213										TRUE	TRUE	TRUE	TRUE
NSMCE3										TRUE	TRUE	TRUE			TRUE
MPP6										TRUE	TRUE	TRUE
ELK4	TRUE									TRUE				TRUE
DNAAF3										TRUE	TRUE	TRUE	TRUE	TRUE	TRUE
STX2	TRUE									TRUE	TRUE	TRUE	TRUE	TRUE		TRUE
VPS9D1										TRUE	TRUE		TRUE			TRUE
STX5	TRUE									TRUE
SIK3										TRUE	TRUE	TRUE	TRUE
DCAF15										TRUE	TRUE	TRUE	TRUE
PHTF1										TRUE	TRUE	TRUE	TRUE
NUP210L	TRUE									TRUE	TRUE	TRUE
DCAF10										TRUE	TRUE	TRUE	TRUE	TRUE
QSER1										TRUE	TRUE	TRUE		TRUE
RBM27										TRUE		TRUE	TRUE	TRUE
ZFAND4										TRUE	TRUE	TRUE	TRUE	TRUE
ZDHHC3										TRUE		TRUE
TOMM70										TRUE	TRUE	TRUE
EVI5L										TRUE	TRUE	TRUE	TRUE	TRUE
BRAF	TRUE									TRUE	TRUE	TRUE	TRUE
MED25										TRUE		TRUE	TRUE
CTDP1										TRUE	TRUE	TRUE
HIKESHI										TRUE
FAM189B										TRUE
MACO1										TRUE		TRUE
EIF3M										TRUE	TRUE	TRUE	TRUE
DNHD1										TRUE			TRUE
KCMF1										TRUE	TRUE	TRUE	TRUE
MALT1	TRUE									TRUE	TRUE	TRUE
AGBL5										TRUE	TRUE	TRUE	TRUE	TRUE
PHF10	TRUE									TRUE	TRUE	TRUE
ZDHHC23										TRUE	TRUE	TRUE	TRUE
TAPT1										TRUE	TRUE
TRAPPC8										TRUE
PPP1CC	TRUE									TRUE	TRUE		TRUE	TRUE		TRUE
PHC2										TRUE	TRUE	TRUE	TRUE	TRUE
SF3A1	TRUE									TRUE	TRUE	TRUE	TRUE	TRUE
NPLOC4	TRUE									TRUE	TRUE	TRUE
TNKS										TRUE	TRUE	TRUE
SETDB1	TRUE									TRUE	TRUE	TRUE
C15orf39										TRUE	TRUE	TRUE	TRUE	TRUE		TRUE
YLPM1										TRUE
ZNF318										TRUE		TRUE
PPP4C	TRUE									TRUE				TRUE
NUDT4										TRUE	TRUE		TRUE
PACS1										TRUE	TRUE
DNAJC21										TRUE	TRUE	TRUE	TRUE	TRUE
ADO	TRUE									TRUE	TRUE	TRUE	TRUE	TRUE		TRUE
ECPAS										TRUE		TRUE
NUP155	TRUE									TRUE	TRUE	TRUE	TRUE	TRUE
NUP153	TRUE									TRUE		TRUE	TRUE	TRUE
SPAG9										TRUE		TRUE	TRUE
CCNY										TRUE
SNRNP200	TRUE									TRUE
TBC1D10B										TRUE	TRUE	TRUE	TRUE
HECTD4										TRUE	TRUE	TRUE	TRUE			TRUE
MYPOP										TRUE	TRUE	TRUE	TRUE	TRUE
CFAP70										TRUE	TRUE
PCNX4										TRUE
TBC1D20										TRUE	TRUE	TRUE	TRUE
NADK	TRUE									TRUE	TRUE			TRUE
KDM3A	TRUE									TRUE		TRUE
ATP13A3										TRUE						TRUE
SMG1	TRUE									TRUE
MALL										TRUE	TRUE	TRUE
RAB11FIP5	TRUE									TRUE	TRUE	TRUE	TRUE	TRUE
RNPEP										TRUE
GLG1	TRUE									TRUE			TRUE
KIAA1109										TRUE	TRUE	TRUE
PTPA	TRUE									TRUE
CYHR1										TRUE	TRUE	TRUE	TRUE	TRUE
CCDC50										TRUE	TRUE		TRUE
PRKD3	TRUE									TRUE
PRSS12										TRUE		TRUE	TRUE	TRUE
CCT5										TRUE	TRUE	TRUE	TRUE
LMO7	TRUE									TRUE
TPST1										TRUE
CDK8										TRUE
ATR	TRUE									TRUE
ZDHHC2										TRUE	TRUE	TRUE		TRUE
SMAP2	TRUE									TRUE	TRUE	TRUE
ADNP										TRUE
KANSL1L										TRUE			TRUE			TRUE
SEC16A										TRUE
ANKRD20A1										TRUE
AFTPH										TRUE	TRUE
USP6NL										TRUE	TRUE	TRUE	TRUE	TRUE
SOD3										TRUE	TRUE	TRUE				TRUE
INTS8										TRUE	TRUE
PPP4R3A	TRUE									TRUE		TRUE
GLT1D1										TRUE		TRUE	TRUE	TRUE		TRUE
ALMS1										TRUE	TRUE	TRUE	TRUE
CCDC96										TRUE	TRUE	TRUE	TRUE
H2AFB3										TRUE	TRUE	TRUE	TRUE	TRUE	TRUE
ABHD17A										TRUE	TRUE					TRUE
SAV1	TRUE									TRUE	TRUE
STK36										TRUE	TRUE	TRUE	TRUE	TRUE
ARHGAP5	TRUE									TRUE
UNC13B	TRUE									TRUE	TRUE	TRUE	TRUE
RRP36										TRUE	TRUE
TAB2	TRUE									TRUE	TRUE		TRUE	TRUE
ZER1										TRUE	TRUE	TRUE	TRUE
MYO16										TRUE
WDR11										TRUE
PSMA6	TRUE									TRUE
RIMBP3B										TRUE	TRUE	TRUE	TRUE	TRUE
FOXK2										TRUE	TRUE	TRUE	TRUE
TMEM131										TRUE	TRUE					TRUE
RNF19A										TRUE	TRUE		TRUE			TRUE
QSOX2										TRUE		TRUE
ANKRD24										TRUE
ACCS										TRUE	TRUE
WIPI2	TRUE									TRUE
PPP1R13B										TRUE	TRUE	TRUE	TRUE	TRUE
GRK3	TRUE									TRUE		TRUE	TRUE
KDM7A										TRUE
BAZ2A										TRUE			TRUE
CIZ1										TRUE		TRUE	TRUE
NFATC2IP										TRUE
MROH2B										TRUE	TRUE	TRUE	TRUE
KBTBD2										TRUE	TRUE	TRUE		TRUE
KNTC1										TRUE
PRKACA	TRUE									TRUE	TRUE	TRUE
GNA11	TRUE									TRUE			TRUE
RPS18	TRUE									TRUE
ZNF781										TRUE	TRUE		TRUE	TRUE	TRUE
AFDN	TRUE									TRUE		TRUE
AACS	TRUE									TRUE	TRUE	TRUE	TRUE
CYLD	TRUE									TRUE	TRUE		TRUE
C1orf112										TRUE
DNAH1	TRUE									TRUE	TRUE			TRUE
WDFY3										TRUE	TRUE	TRUE		TRUE
LBR	TRUE									TRUE
B2M	TRUE									TRUE	TRUE	TRUE	TRUE	TRUE
EDEM3	TRUE									TRUE						TRUE
CDC42SE1										TRUE
BIRC6	TRUE									TRUE
CCDC39										TRUE	TRUE	TRUE
SIN3B										TRUE
BAP1										TRUE	TRUE	TRUE	TRUE	TRUE
AGPS	TRUE									TRUE	TRUE
KIAA0556										TRUE
MAP4K3	TRUE									TRUE
DNAAF2										TRUE
NAA30										TRUE
PIP5K1C	TRUE									TRUE
RANBP2	TRUE									TRUE	TRUE
FOXG1	TRUE									TRUE
TMCO1										TRUE
CREBL2										TRUE	TRUE	TRUE
ITGBL1										TRUE			TRUE
RB1CC1	TRUE									TRUE
COL11A1	TRUE									TRUE	TRUE
RINT1										TRUE	TRUE
MTA3										TRUE	TRUE
DLEC1										TRUE
LARP1										TRUE
LEF1	TRUE									TRUE
MBTD1										TRUE
PPP3CC	TRUE									TRUE	TRUE	TRUE
GNB2	TRUE									TRUE		TRUE
LIFR	TRUE									TRUE
DIMT1										TRUE	TRUE
C11orf68										TRUE		TRUE	TRUE	TRUE	TRUE
NPY5R	TRUE									TRUE
DNAH6	TRUE									TRUE	TRUE
MLLT10										TRUE
TBCEL										TRUE						TRUE
SHE										TRUE		TRUE
TRRAP	TRUE									TRUE		TRUE				TRUE
WASF1	TRUE									TRUE
SOCS7	TRUE									TRUE	TRUE	TRUE	TRUE	TRUE
XPOT	TRUE									TRUE
NUP188	TRUE									TRUE
VKORC1L1	TRUE									TRUE	TRUE	TRUE	TRUE
LIN7A										TRUE	TRUE
GTF3C4										TRUE	TRUE	TRUE	TRUE
CCZ1B										TRUE			TRUE
SENP2	TRUE									TRUE		TRUE
ATG2B	TRUE									TRUE	TRUE	TRUE	TRUE	TRUE
TECTB										TRUE
GOLGA8G										TRUE	TRUE	TRUE	TRUE	TRUE
NNT	TRUE									TRUE		TRUE
C7orf26										TRUE		TRUE
RAB8A	TRUE									TRUE	TRUE					TRUE
POTEF										TRUE
TMEM160										TRUE		TRUE	TRUE	TRUE	TRUE
EXOC3										TRUE	TRUE	TRUE
GPCPD1	TRUE									TRUE	TRUE
BRD1										TRUE
GPBP1L1										TRUE
KIAA0930										TRUE	TRUE	TRUE	TRUE
MAPK7	TRUE									TRUE	TRUE	TRUE
MYO5B	TRUE									TRUE	TRUE	TRUE	TRUE	TRUE		TRUE
TNPO2										TRUE		TRUE	TRUE			TRUE
POLE	TRUE									TRUE
HNF4G	TRUE									TRUE	TRUE
MRTFB										TRUE
TMEM214										TRUE	TRUE
ANAPC1	TRUE									TRUE
TEX14										TRUE
SLC2A3										TRUE		TRUE
MANEA										TRUE
TTC39C										TRUE	TRUE
DNAAF5										TRUE
UHRF1BP1										TRUE
BMP2K	TRUE									TRUE	TRUE		TRUE			TRUE
TRPC1	TRUE									TRUE
SFTA2										TRUE
NFYA	TRUE									TRUE		TRUE	TRUE	TRUE
MEF2A	TRUE									TRUE		TRUE
ZNF628										TRUE	TRUE	TRUE	TRUE	TRUE
RAPGEF6	TRUE									TRUE
FAM83F										TRUE	TRUE	TRUE	TRUE	TRUE
PHC1										TRUE		TRUE
C1orf122										TRUE
BTBD6										TRUE		TRUE	TRUE
TRAPPC10										TRUE		TRUE
FBXO31										TRUE
RADIL										TRUE	TRUE	TRUE
ZNF529	TRUE									TRUE
SCRIB	TRUE									TRUE						TRUE
NBR1	TRUE									TRUE
MAPK9	TRUE									TRUE
AP1B1	TRUE									TRUE		TRUE
DNPEP										TRUE
NPRL3	TRUE									TRUE	TRUE	TRUE	TRUE	TRUE
CREBRF										TRUE
FAM149B1										TRUE	TRUE	TRUE
AKAP11										TRUE
PTPN23										TRUE		TRUE
ZNF148										TRUE
HBZ										TRUE						TRUE
TCF20										TRUE
FAM207A										TRUE
ZNF541										TRUE	TRUE
TRIM33										TRUE	TRUE
SESN3	TRUE									TRUE
PIKFYVE	TRUE									TRUE	TRUE
MED13	TRUE									TRUE	TRUE	TRUE	TRUE	TRUE
ATP8B3										TRUE
IFNGR2	TRUE									TRUE	TRUE	TRUE	TRUE	TRUE
GSK3B	TRUE									TRUE	TRUE	TRUE	TRUE
DPEP3										TRUE
SEC63	TRUE									TRUE
AKR1E2										TRUE	TRUE
KLHL5										TRUE
TESMIN										TRUE
FBXO46										TRUE
FBRS										TRUE		TRUE	TRUE
NDUFA1	TRUE									TRUE		TRUE
IPO13										TRUE
GID8										TRUE						TRUE
KBTBD8										TRUE
C7orf31										TRUE
LGALS7										TRUE	TRUE
RPP38	TRUE									TRUE	TRUE
KMT5B	TRUE									TRUE	TRUE	TRUE	TRUE
DUSP1	TRUE									TRUE	TRUE			TRUE
CLTCL1	TRUE									TRUE		TRUE
TTLL4										TRUE	TRUE	TRUE
RIC1										TRUE		TRUE	TRUE			TRUE
ERICH6										TRUE		TRUE	TRUE
KIAA0895										TRUE
PURB										TRUE		TRUE
CREBZF										TRUE	TRUE
PDXDC1										TRUE			TRUE
TRIM13										TRUE	TRUE
NUP205	TRUE									TRUE
MYLIP	TRUE									TRUE
IL17RD										TRUE
RPRD2										TRUE
U2AF2	TRUE									TRUE
MTMR10										TRUE				TRUE
ARHGAP19										TRUE
POTEI										TRUE
FMN1										TRUE		TRUE
BCL7C										TRUE	TRUE	TRUE	TRUE	TRUE
SPECC1L										TRUE
IMPACT										TRUE
FBXL16										TRUE
TSC22D2										TRUE
CCDC88A										TRUE
STK38										TRUE
SPANXB1										TRUE			TRUE	TRUE	TRUE
FAM241A										TRUE			TRUE
KCTD17										TRUE
RICTOR	TRUE									TRUE
MARCH2										TRUE		TRUE
YES1	TRUE									TRUE
DCTN4	TRUE									TRUE
SIPA1L1	TRUE									TRUE
FANCI	TRUE									TRUE
ANXA10										TRUE
NOL10										TRUE	TRUE
KIAA2013										TRUE
ENDOG	TRUE									TRUE
ATRIP	TRUE									TRUE		TRUE	TRUE
PSME4	TRUE									TRUE	TRUE	TRUE	TRUE	TRUE
NOTCH2	TRUE									TRUE
LIX1L										TRUE
RBM33										TRUE						TRUE
KHDC4										TRUE	TRUE	TRUE	TRUE
RNF139										TRUE			TRUE	TRUE
ANLN										TRUE
FNIP2	TRUE									TRUE
PIGF	TRUE									TRUE	TRUE	TRUE
RFXAP	TRUE									TRUE
NHP2	TRUE									TRUE	TRUE
ANKRD30B										TRUE
SCAF8										TRUE
CEP120										TRUE
TMEM245										TRUE
ANXA5										TRUE
BCL2L1	TRUE									TRUE	TRUE
ZKSCAN8										TRUE
FEM1C										TRUE		TRUE	TRUE
WDR90										TRUE
SETD1A	TRUE									TRUE		TRUE
FBN2										TRUE
PRDX4										TRUE					TRUE
IFT80										TRUE
AC187653.1										TRUE	TRUE	TRUE	TRUE	TRUE	TRUE
CBL	TRUE									TRUE		TRUE
TIPARP										TRUE	TRUE
USP54										TRUE
RNGTT	TRUE									TRUE
LEMD2										TRUE				TRUE
MON2										TRUE
FBXO30										TRUE						TRUE
SACM1L	TRUE									TRUE
DGKD	TRUE									TRUE
ANKRD18A										TRUE
DEFB124										TRUE
HDAC4	TRUE									TRUE
B3GNT5	TRUE									TRUE
USP6										TRUE	TRUE		TRUE	TRUE
UBXN6	TRUE									TRUE			TRUE
ZNF653										TRUE	TRUE
MEN1	TRUE									TRUE						TRUE
PKDREJ										TRUE	TRUE
RAB21										TRUE						TRUE
KIAA0232										TRUE
RPS17	TRUE									TRUE
SBF1										TRUE			TRUE
ARHGEF12	TRUE									TRUE		TRUE
ARID2	TRUE									TRUE
TTLL5										TRUE		TRUE	TRUE
IGSF11	TRUE									TRUE						TRUE
NUFIP2										TRUE	TRUE	TRUE
STRN4										TRUE	TRUE		TRUE	TRUE
ZFP36	TRUE									TRUE	TRUE	TRUE	TRUE			TRUE
SMYD2	TRUE									TRUE
TRAPPC5										TRUE	TRUE	TRUE
MAP3K4	TRUE									TRUE	TRUE	TRUE
DDX42	TRUE									TRUE						TRUE
ERBIN	TRUE									TRUE
HACE1										TRUE
DHX34										TRUE	TRUE		TRUE
LZTS3										TRUE	TRUE
ANGEL1										TRUE
DNAJC13										TRUE
MED23										TRUE	TRUE
SOCS5	TRUE									TRUE	TRUE	TRUE
HIPK3	TRUE									TRUE						TRUE
MESP1										TRUE	TRUE	TRUE
ATP6V0A2	TRUE									TRUE	TRUE	TRUE
WDR62										TRUE	TRUE		TRUE
GAPDH	TRUE									TRUE	TRUE	TRUE			TRUE
PHKB	TRUE									TRUE
SPIN1										TRUE
SHLD2										TRUE	TRUE	TRUE	TRUE			TRUE
SP2										TRUE
ZC3H18										TRUE
IPO11										TRUE
CPSF7	TRUE									TRUE
CSNK1G2	TRUE									TRUE		TRUE	TRUE
MT-CO3										TRUE						TRUE
KAT8										TRUE			TRUE	TRUE		TRUE
ARHGAP17	TRUE									TRUE
SNAPC4										TRUE
FRY										TRUE
PHF13										TRUE
PRR22										TRUE	TRUE	TRUE	TRUE	TRUE
PPARD	TRUE									TRUE
PABPN1	TRUE									TRUE	TRUE
S100A9	TRUE									TRUE	TRUE	TRUE	TRUE	TRUE
AGPAT3	TRUE									TRUE	TRUE
AGPAT1	TRUE									TRUE	TRUE
ZBED4										TRUE
MCC										TRUE	TRUE
DMWD										TRUE	TRUE	TRUE	TRUE	TRUE
KMT2B	TRUE									TRUE
AGGF1										TRUE
UCK1	TRUE									TRUE	TRUE		TRUE
RALGPS1										TRUE		TRUE
EIF4EBP3	TRUE									TRUE
DDRGK1										TRUE
AMN1										TRUE	TRUE
ATP11C										TRUE
SPAST										TRUE
CMPK2	TRUE									TRUE
MBD3										TRUE
VPS37C	TRUE									TRUE	TRUE
CNTN2	TRUE									TRUE	TRUE	TRUE	TRUE	TRUE	TRUE
ZNF496										TRUE						TRUE
SLC25A1										TRUE
CDC42SE2										TRUE
FAM135A										TRUE
NDUFAF8										TRUE			TRUE
NBPF11										TRUE	TRUE	TRUE	TRUE
MCL1	TRUE									TRUE
CCDC61										TRUE
SESTD1										TRUE
IFT172										TRUE
NAPA	TRUE									TRUE	TRUE
SMARCA2	TRUE									TRUE	TRUE	TRUE
USP28										TRUE
MIER2										TRUE
TMEM94										TRUE	TRUE	TRUE
ZDHHC5										TRUE	TRUE	TRUE	TRUE	TRUE
BRD4										TRUE
PAGE4										TRUE
LIN9	TRUE									TRUE
YTHDF3										TRUE
POU4F2										TRUE
SLC9C2										TRUE
ENTR1										TRUE		TRUE
DIAPH1	TRUE									TRUE
KAT6A	TRUE									TRUE
LZTR1										TRUE
TMEM64										TRUE
AMFR	TRUE									TRUE
ANKRD50										TRUE		TRUE	TRUE	TRUE
EPB41L1										TRUE	TRUE
SPATC1L										TRUE			TRUE	TRUE
SRGAP2	TRUE									TRUE
MEX3C										TRUE		TRUE	TRUE	TRUE		TRUE
CNOT1	TRUE									TRUE	TRUE
POM121C	TRUE									TRUE		TRUE
SH2D7										TRUE	TRUE	TRUE
LSM11										TRUE
ARHGAP28										TRUE
SRGN										TRUE		TRUE
RALGAPA1										TRUE	TRUE
C18orf32										TRUE
ATXN1L	TRUE									TRUE	TRUE	TRUE	TRUE
EMC8										TRUE	TRUE
SLC30A1	TRUE									TRUE	TRUE
GLS	TRUE									TRUE	TRUE
CENPO										TRUE
AKT3	TRUE									TRUE						TRUE
CCDC71L										TRUE
GATAD2A										TRUE
GNS	TRUE									TRUE
TSC2	TRUE									TRUE
USP29										TRUE
SDK2										TRUE		TRUE
SP3										TRUE
UBE2Z	TRUE									TRUE
PHF12										TRUE
SRGAP2B										TRUE
STRIP2										TRUE
HTT	TRUE									TRUE
CDC73										TRUE
MTRNR2L8										TRUE						TRUE
GMEB2										TRUE	TRUE
FAM153A										TRUE		TRUE	TRUE	TRUE
CAPN7										TRUE
SOX18										TRUE	TRUE	TRUE	TRUE
KDM4B										TRUE
PTOV1										TRUE		TRUE	TRUE	TRUE	TRUE
TADA2B										TRUE
SIN3A	TRUE									TRUE		TRUE
RELCH										TRUE
RABL6										TRUE
VIRMA										TRUE		TRUE
PPIH	TRUE									TRUE
CAMSAP2										TRUE		TRUE
PPP1R8										TRUE		TRUE
THBS3	TRUE									TRUE
STX16	TRUE									TRUE
GRAMD1C										TRUE
SMAD5	TRUE									TRUE
ATP13A1										TRUE	TRUE		TRUE
PARP12										TRUE
ESPN										TRUE				TRUE		TRUE
PYGO2										TRUE
TUBGCP3										TRUE
BMPR2	TRUE									TRUE
PLEKHM3										TRUE
TTC21B										TRUE	TRUE
ZNF687										TRUE
CPEB3	TRUE									TRUE			TRUE	TRUE		TRUE
FKTN	TRUE									TRUE
CASKIN2										TRUE
RFWD3										TRUE
GSN	TRUE									TRUE
EXOC4	TRUE									TRUE	TRUE
FTH1	TRUE									TRUE
FOXK1										TRUE	TRUE	TRUE	TRUE
TMEM181										TRUE
CYP19A1	TRUE									TRUE
BBS7										TRUE
PATL1	TRUE									TRUE
PRNP	TRUE									TRUE
OGFR										TRUE
AMY2B	TRUE									TRUE		TRUE
MYSM1										TRUE
ZCCHC2										TRUE	TRUE
C11orf24										TRUE
GOLPH3L										TRUE
TIMD4										TRUE			TRUE	TRUE	TRUE
SART1	TRUE									TRUE
FBXL17										TRUE						TRUE
STRN										TRUE
SAMHD1	TRUE									TRUE
ERMP1										TRUE						TRUE
RCN1										TRUE
CIC	TRUE									TRUE
USP24										TRUE						TRUE
CMTR1										TRUE
NCOA2	TRUE									TRUE
NCOA6										TRUE
RPIA	TRUE									TRUE
TRIM50										TRUE
MROH1										TRUE
HIST1H4K										TRUE		TRUE
SCNN1D										TRUE
CDK9	TRUE									TRUE
SOS1	TRUE									TRUE
PCNX3										TRUE
CSNK1A1L	TRUE									TRUE
EHMT2	TRUE									TRUE		TRUE	TRUE
ALDH18A1	TRUE									TRUE
ATP2C1										TRUE		TRUE	TRUE			TRUE
ATL2										TRUE
MUCL3										TRUE
ACVR2B	TRUE									TRUE	TRUE
DNAH10	TRUE									TRUE
ARL5B										TRUE	TRUE		TRUE
S100A10	TRUE									TRUE			TRUE	TRUE
GNAL	TRUE									TRUE
HBP1										TRUE		TRUE				TRUE
NRL										TRUE
ZIC5										TRUE
VAC14	TRUE									TRUE
PEAK1										TRUE						TRUE
ZZEF1										TRUE
RCAN1	TRUE									TRUE
OIP5										TRUE	TRUE
SPICE1										TRUE
ELL2										TRUE
CD2AP	TRUE									TRUE
HIST1H4J										TRUE
FBXL3	TRUE									TRUE
LMBRD2										TRUE
CRAMP1										TRUE				TRUE
MOBP											TRUE	TRUE	TRUE	TRUE
SPA17											TRUE		TRUE
SLC1A5	TRUE										TRUE	TRUE	TRUE	TRUE
NDUFA5	TRUE										TRUE	TRUE
PIP5K1B	TRUE										TRUE
CERK	TRUE										TRUE			TRUE
ABHD8											TRUE	TRUE
EFHD1											TRUE
C5orf49											TRUE	TRUE	TRUE	TRUE
JHY											TRUE	TRUE
WDR5	TRUE										TRUE	TRUE	TRUE
MYH3	TRUE										TRUE	TRUE	TRUE	TRUE
BUD13											TRUE	TRUE	TRUE
CCNA1	TRUE										TRUE		TRUE
AC138647.1											TRUE		TRUE	TRUE
C7orf61											TRUE		TRUE		TRUE
SLCO3A1											TRUE
CEP55											TRUE
CTAGE6											TRUE	TRUE	TRUE	TRUE
TMBIM4											TRUE	TRUE	TRUE
FMC1											TRUE		TRUE
DYDC2											TRUE	TRUE
FAM217A											TRUE
TRAM1	TRUE										TRUE	TRUE	TRUE
KHDRBS3											TRUE			TRUE
LRRC28											TRUE				TRUE
MARCH10											TRUE	TRUE	TRUE		TRUE
SMG9											TRUE	TRUE	TRUE
GEMIN4	TRUE										TRUE	TRUE	TRUE
POLB	TRUE										TRUE	TRUE
C9orf135											TRUE
FAM162B											TRUE
LRP2BP											TRUE	TRUE	TRUE	TRUE
SPANXN3											TRUE
DNAJA2	TRUE										TRUE
SRF	TRUE										TRUE	TRUE	TRUE
RND2											TRUE			TRUE
CUL2	TRUE										TRUE
LRRC1											TRUE					TRUE
CCDC62											TRUE		TRUE
LRRC73											TRUE
NEUROG2											TRUE
C1orf185											TRUE
MAP7D1											TRUE	TRUE	TRUE			TRUE
DCUN1D4											TRUE
PPM1A	TRUE										TRUE		TRUE
MRPS17	TRUE										TRUE		TRUE
PRKCD	TRUE										TRUE					TRUE
PTDSS2	TRUE										TRUE	TRUE
UBALD1											TRUE		TRUE
AP2A2	TRUE										TRUE
PIH1D3											TRUE		TRUE
TMEM45A											TRUE
AMOTL1	TRUE										TRUE	TRUE	TRUE	TRUE
FBXL14											TRUE	TRUE		TRUE
HBA1	TRUE										TRUE	TRUE	TRUE	TRUE		TRUE
RLN2	TRUE										TRUE
SLC12A2	TRUE										TRUE	TRUE
CPNE2											TRUE	TRUE	TRUE	TRUE
FAM228A											TRUE		TRUE
MTURN											TRUE	TRUE	TRUE	TRUE
HSFY2											TRUE	TRUE	TRUE	TRUE
CTAGE8											TRUE	TRUE	TRUE	TRUE
RBM15B											TRUE			TRUE
TGFA	TRUE										TRUE
IGBP1	TRUE										TRUE
BRAT1											TRUE	TRUE	TRUE
RAMACL											TRUE	TRUE	TRUE
HES6	TRUE										TRUE	TRUE
SUV39H2	TRUE										TRUE
SPACA7											TRUE
TENT4B	TRUE										TRUE	TRUE	TRUE
TWF1											TRUE
ETFRF1											TRUE
FUT10											TRUE
PLN	TRUE										TRUE
FAM220A											TRUE		TRUE	TRUE
TMED5											TRUE					TRUE
C1orf87											TRUE
MCMDC2											TRUE
KPNA3	TRUE										TRUE
SSH2	TRUE										TRUE		TRUE
ZNF426	TRUE										TRUE
ARHGEF28	TRUE										TRUE
YPEL3											TRUE		TRUE
SLC1A4											TRUE	TRUE	TRUE	TRUE
ARMH1											TRUE
EIF1AY	TRUE										TRUE
REG4	TRUE										TRUE		TRUE
SH3GL1	TRUE										TRUE	TRUE				TRUE
CRELD2											TRUE
CTAGE15											TRUE
PGAP2											TRUE
TPTE2											TRUE
EFCAB1											TRUE
EFCAB10											TRUE
GK	TRUE										TRUE
C16orf95											TRUE
CSNK2A3	TRUE										TRUE
PPP2R2D	TRUE										TRUE
CARNMT1	TRUE										TRUE		TRUE
NR2C2											TRUE
ELMOD1											TRUE			TRUE
EXTL3	TRUE										TRUE		TRUE	TRUE
FOXJ3											TRUE
ATG4D	TRUE										TRUE
SMURF2	TRUE										TRUE	TRUE	TRUE
AHCYL2	TRUE										TRUE					TRUE
PSMC1	TRUE										TRUE
LRBA											TRUE	TRUE
KCTD13											TRUE
RGPD3											TRUE			TRUE
FZR1	TRUE										TRUE			TRUE
WDR19											TRUE
C12orf49											TRUE
KIF17											TRUE	TRUE	TRUE	TRUE	TRUE
WNT7A	TRUE										TRUE
HOXD8											TRUE		TRUE
RBCK1	TRUE										TRUE	TRUE
CDH13											TRUE
ZNF775											TRUE	TRUE
RAP1A	TRUE										TRUE	TRUE
GEMIN8	TRUE										TRUE
BMT2											TRUE	TRUE				TRUE
ZNF282	TRUE										TRUE
SAP130											TRUE	TRUE	TRUE			TRUE
TOMM20L											TRUE		TRUE
GOLGA6D											TRUE
CXorf51A											TRUE	TRUE	TRUE	TRUE	TRUE
SLC51B	TRUE										TRUE
TLN1	TRUE										TRUE
RGPD4											TRUE			TRUE
EFHC2											TRUE
MORC2											TRUE	TRUE		TRUE
HADH	TRUE										TRUE
TENT5D											TRUE
MAP9											TRUE
COX7A1	TRUE										TRUE		TRUE			TRUE
SOX17	TRUE										TRUE
MUC12											TRUE
MXD4											TRUE	TRUE
FAM167A											TRUE	TRUE	TRUE
USP42											TRUE
CCDC160											TRUE	TRUE
TP53INP2	TRUE										TRUE	TRUE	TRUE
TCP11L1											TRUE
CCNE1	TRUE										TRUE	TRUE	TRUE
CLDND2											TRUE
UBR1											TRUE
VASH2											TRUE	TRUE		TRUE
SH2B3	TRUE										TRUE
CMTR2											TRUE
AASDHPPT	TRUE										TRUE	TRUE
ZPR1											TRUE		TRUE	TRUE
FAM89B											TRUE	TRUE	TRUE	TRUE		TRUE
EFS											TRUE
MRPL9	TRUE										TRUE			TRUE
KLF4	TRUE										TRUE	TRUE
LETMD1											TRUE
PRRX2											TRUE
DNAJC27											TRUE
ZDHHC7											TRUE	TRUE	TRUE
TLK2											TRUE
SMAD2	TRUE										TRUE	TRUE	TRUE
ITPRIPL1											TRUE
TMEM127											TRUE
PI4K2A	TRUE										TRUE
MROH9											TRUE
SP1	TRUE										TRUE
SLC22A18											TRUE
NBPF4											TRUE	TRUE	TRUE
DMRT2											TRUE
JAZF1											TRUE					TRUE
JUN	TRUE										TRUE
PLAGL2											TRUE	TRUE	TRUE
ISCA1											TRUE
TENM4											TRUE
GOLGA8R											TRUE	TRUE	TRUE
MARCKS	TRUE										TRUE
PLA2G4E	TRUE										TRUE	TRUE
TTC6											TRUE
PIP4P1	TRUE										TRUE
SEPT11											TRUE		TRUE	TRUE		TRUE
SCRT1											TRUE			TRUE
ZNF717	TRUE										TRUE
IL7	TRUE										TRUE
NDUFA4	TRUE										TRUE
MAP2K1	TRUE										TRUE					TRUE
SOX10											TRUE
DERA	TRUE										TRUE
KCNT2											TRUE
ZNF20	TRUE										TRUE	TRUE	TRUE	TRUE
ABCE1											TRUE
PLPP5	TRUE										TRUE	TRUE
CALU											TRUE
ORC1	TRUE										TRUE			TRUE
U2AF1	TRUE										TRUE					TRUE
SH2D5											TRUE
BCAR1	TRUE										TRUE	TRUE	TRUE
MLIP											TRUE
MSRA											TRUE
UBE2L3	TRUE										TRUE
ABRAXAS2											TRUE					TRUE
GK3P											TRUE
SPACA6											TRUE
VIM	TRUE										TRUE		TRUE			TRUE
LHX2											TRUE
PROSER2											TRUE
CCDC184											TRUE
TRIM61											TRUE
CFAP74											TRUE	TRUE
ZKSCAN2											TRUE
COL21A1	TRUE										TRUE	TRUE
ARHGAP24											TRUE
FN1	TRUE										TRUE	TRUE		TRUE
C12orf45											TRUE
UNC79											TRUE
TDP1											TRUE
MOSMO	TRUE										TRUE		TRUE
KLHL2											TRUE					TRUE
PPP4R1											TRUE	TRUE	TRUE	TRUE
ALS2	TRUE										TRUE
CENPB											TRUE
MNX1	TRUE										TRUE	TRUE	TRUE
BORA											TRUE
GLIS1											TRUE
MAOA	TRUE										TRUE
VMA21											TRUE
AK7	TRUE										TRUE
KCNU1	TRUE										TRUE
IL18	TRUE										TRUE
CALHM6											TRUE
TGFBR1	TRUE										TRUE
TRIQK											TRUE
ZNF214	TRUE										TRUE
TMEM185B											TRUE
CMC1											TRUE
TGIF2LY											TRUE
PAQR9											TRUE	TRUE	TRUE	TRUE		TRUE
SPDYE16	TRUE										TRUE
LRAT	TRUE										TRUE
RARS											TRUE
SFRP1	TRUE										TRUE
FOXD1											TRUE
MICALL2	TRUE										TRUE	TRUE
GOLGA8F											TRUE	TRUE
TMEM131L											TRUE			TRUE
STK40											TRUE
ABCC1	TRUE										TRUE					TRUE
COA3	TRUE										TRUE
WDR17											TRUE
COL6A5	TRUE										TRUE		TRUE
SYDE1											TRUE					TRUE
FTSJ1											TRUE
LRRC8B											TRUE
PROSER1											TRUE	TRUE
C16orf72											TRUE
CSK	TRUE										TRUE
ARHGAP42											TRUE
FOXM1	TRUE										TRUE
FOXJ1											TRUE	TRUE
LITAF	TRUE										TRUE					TRUE
DALRD3											TRUE
CCND2	TRUE										TRUE
LIMS1											TRUE		TRUE
OTUD7A											TRUE
ARID3A											TRUE
PIGQ	TRUE										TRUE		TRUE
KCTD16											TRUE
AIMP2											TRUE
NBPF9											TRUE		TRUE
INPP5A	TRUE										TRUE		TRUE
IPO4											TRUE
SPATA31A3											TRUE	TRUE	TRUE	TRUE
SCRN3											TRUE
SMIM8											TRUE
MSH6	TRUE										TRUE	TRUE
CNOT3	TRUE										TRUE	TRUE
GNA12	TRUE										TRUE
FBXO33											TRUE
LONRF1											TRUE	TRUE	TRUE	TRUE
SREBF2											TRUE	TRUE
ZFP91											TRUE	TRUE	TRUE
AC008755.1											TRUE		TRUE
BAG3											TRUE	TRUE	TRUE			TRUE
ADAM29											TRUE
TMEM91											TRUE
SPDYE1	TRUE										TRUE
GPS2	TRUE										TRUE
NCKAP5L											TRUE
USP38											TRUE					TRUE
ZNF646											TRUE
DNAH5	TRUE										TRUE
TMEM158											TRUE					TRUE
PGRMC2											TRUE	TRUE	TRUE			TRUE
AP1AR											TRUE
G6PC2	TRUE										TRUE
CC2D2A											TRUE
CYREN											TRUE
OPA1	TRUE										TRUE					TRUE
RBMS1											TRUE
RELN	TRUE										TRUE
FRAT2	TRUE										TRUE
RPAIN											TRUE
GLUD1	TRUE										TRUE	TRUE				TRUE
NFKBIZ	TRUE										TRUE
ADSL	TRUE										TRUE
PSD	TRUE										TRUE			TRUE
RNASE11											TRUE
CACNA1B	TRUE										TRUE
NTMT1											TRUE
FRMD5											TRUE
UGT3A1											TRUE
PEX7	TRUE										TRUE	TRUE
PPP1R27											TRUE			TRUE
SAT2	TRUE										TRUE	TRUE
KIF21A												TRUE
REEP5												TRUE	TRUE
ETDB												TRUE	TRUE		TRUE
PDCD5												TRUE	TRUE	TRUE	TRUE
TMEM225												TRUE	TRUE
EIF3F	TRUE											TRUE
GMPS	TRUE											TRUE	TRUE
EDIL3												TRUE
TCAIM												TRUE
ARIH1												TRUE	TRUE	TRUE
CCND3	TRUE											TRUE	TRUE
ZBTB26												TRUE
BBS5												TRUE
BRIP1	TRUE											TRUE
SF3B5	TRUE											TRUE
RFX1												TRUE	TRUE
BZW2												TRUE
PQLC1												TRUE	TRUE			TRUE
SPANXA1												TRUE	TRUE	TRUE	TRUE
CTNND1	TRUE											TRUE
GAS2L1												TRUE
HUWE1	TRUE											TRUE
SPACA5B												TRUE	TRUE	TRUE
WARS												TRUE
NUDT5	TRUE											TRUE
CDHR3												TRUE	TRUE	TRUE
MAPKAPK2	TRUE											TRUE	TRUE	TRUE
PCDH17												TRUE
ZNF75D												TRUE	TRUE	TRUE	TRUE
POLDIP2												TRUE		TRUE
STAG3	TRUE											TRUE
FBXO38												TRUE
STK38L												TRUE
GEM												TRUE	TRUE
HGH1												TRUE	TRUE
FAM71F1												TRUE
RAP1B	TRUE											TRUE
ADAL												TRUE
GRK6	TRUE											TRUE	TRUE	TRUE
CHCHD7												TRUE
DEF6												TRUE	TRUE	TRUE
PANK2	TRUE											TRUE
COIL												TRUE	TRUE	TRUE
TJP1	TRUE											TRUE
PAOX	TRUE											TRUE	TRUE	TRUE
TTC21A												TRUE
PSMD2	TRUE											TRUE
ACTN3	TRUE											TRUE
CDY2B												TRUE
TFPI	TRUE											TRUE	TRUE
TEX49												TRUE
GGTLC2												TRUE
GRK4	TRUE											TRUE
MEX3D												TRUE	TRUE	TRUE		TRUE
CDC42EP1												TRUE				TRUE
YME1L1												TRUE
CCHCR1												TRUE	TRUE	TRUE
PLEKHM2	TRUE											TRUE
C1QBP												TRUE	TRUE
DNAH8	TRUE											TRUE
CYP2C8	TRUE											TRUE
ARMH2												TRUE
DNAJC1	TRUE											TRUE
RAD23B	TRUE											TRUE
HIST1H2AE												TRUE
RACK1	TRUE											TRUE
MAP7D3												TRUE	TRUE
ZNF839												TRUE	TRUE
DDX20	TRUE											TRUE
MTHFSD												TRUE	TRUE
NBPF19												TRUE
TMEM63C												TRUE
PRTG												TRUE				TRUE
NBPF20												TRUE	TRUE
KIF2A												TRUE	TRUE
CLASP1												TRUE
C16orf96												TRUE
ATP5MGL												TRUE
MADD												TRUE
INTS6												TRUE	TRUE
ATM	TRUE											TRUE
VPS4A	TRUE											TRUE
IL1B	TRUE											TRUE	TRUE
TEX261												TRUE
FAM160A2												TRUE
HVCN1												TRUE	TRUE
ELOVL6	TRUE											TRUE
ADAR	TRUE											TRUE
GGA1	TRUE											TRUE	TRUE
NBAS												TRUE
TMEM26												TRUE
DHCR24	TRUE											TRUE	TRUE
RTTN												TRUE
CD9	TRUE											TRUE
SPERT												TRUE	TRUE	TRUE	TRUE
CA2	TRUE											TRUE	TRUE	TRUE	TRUE	TRUE
ARHGAP39												TRUE
NBPF10												TRUE
DNM1L	TRUE											TRUE
AL162171.1												TRUE
MPP5	TRUE											TRUE	TRUE
TMC7												TRUE
ANKRD39												TRUE
TRIM66												TRUE
SFMBT1												TRUE	TRUE
UBN2												TRUE
USP39	TRUE											TRUE
TRAF5	TRUE											TRUE				TRUE
TSPAN33												TRUE		TRUE
AIP	TRUE											TRUE
PKP4												TRUE
LYST												TRUE
PNMA1												TRUE	TRUE
PFN2	TRUE											TRUE
ZNF180	TRUE											TRUE	TRUE
DUSP3	TRUE											TRUE		TRUE
RNF157												TRUE
SMCHD1												TRUE	TRUE
FAM222A												TRUE
FOCAD												TRUE	TRUE
MYO1C	TRUE											TRUE
DVL3	TRUE											TRUE				TRUE
PHLPP2	TRUE											TRUE
SPRED3												TRUE
MRTFA												TRUE		TRUE
FBXL4												TRUE
ZBTB5												TRUE		TRUE
HIVEP3												TRUE
VLDLR	TRUE											TRUE
SCN4A												TRUE
HSFX2												TRUE	TRUE	TRUE	TRUE
PGA5	TRUE											TRUE
MFSD14C												TRUE	TRUE
DDR2												TRUE
MED24	TRUE											TRUE
MPRIP												TRUE
MFSD6L												TRUE	TRUE
SETD1B	TRUE											TRUE
SNF8	TRUE											TRUE		TRUE		TRUE
IQSEC1	TRUE											TRUE				TRUE
WHRN												TRUE	TRUE
PPEF1												TRUE		TRUE	TRUE
BCL2L12												TRUE
SORT1	TRUE											TRUE	TRUE
PSMC6	TRUE											TRUE
GOLGA8A												TRUE
PPM1J												TRUE	TRUE	TRUE		TRUE
MCAT	TRUE											TRUE
ARHGEF2	TRUE											TRUE
RACGAP1												TRUE
ACTL10												TRUE	TRUE
EEF2	TRUE											TRUE	TRUE
CTDSP1												TRUE
ARFGEF2	TRUE											TRUE
SCLY	TRUE											TRUE	TRUE
FBLL1												TRUE
CNKSR2												TRUE
PRR4												TRUE
AC011005.1												TRUE		TRUE
FIBCD1												TRUE	TRUE
THPO	TRUE											TRUE
NCLN												TRUE
SLC6A12	TRUE											TRUE
VPS37B	TRUE											TRUE
LSS	TRUE											TRUE				TRUE
LRRC10B												TRUE
LATS2	TRUE											TRUE	TRUE	TRUE
FAM24B												TRUE
SIDT2												TRUE		TRUE
ZNF516	TRUE											TRUE		TRUE
HABP4												TRUE
KIF3B												TRUE
GADD45B	TRUE											TRUE
CPTP												TRUE	TRUE	TRUE
CDIPT	TRUE											TRUE	TRUE	TRUE
GIT1	TRUE											TRUE	TRUE
SPATA2	TRUE											TRUE
RARRES1												TRUE
CYP51A1	TRUE											TRUE	TRUE	TRUE		TRUE
PEX11A	TRUE											TRUE
CTNS	TRUE											TRUE
IREB2												TRUE
DDX6	TRUE											TRUE
ZBTB11												TRUE
MID1IP1												TRUE
RGS3	TRUE											TRUE
MAFA	TRUE											TRUE
PZP												TRUE
MIDN												TRUE		TRUE
NENF												TRUE		TRUE		TRUE
HSPA1B	TRUE											TRUE				TRUE
CDY1B												TRUE
FLII												TRUE
KIAA1755												TRUE
SPEN												TRUE
NPC2	TRUE											TRUE	TRUE
AL391987.1												TRUE	TRUE	TRUE	TRUE
CAPN15												TRUE				TRUE
PCLO	TRUE											TRUE
SLC9A4	TRUE											TRUE			TRUE
EDARADD	TRUE											TRUE
CD163L1												TRUE
GGCX	TRUE											TRUE
NR2F6												TRUE		TRUE
WASF3	TRUE											TRUE				TRUE
SNCA	TRUE											TRUE				TRUE
PRIM2	TRUE											TRUE
ZMIZ2												TRUE		TRUE
COL1A1	TRUE											TRUE
ADAM10	TRUE											TRUE
MTTP	TRUE											TRUE
PIGX	TRUE											TRUE
C1orf216												TRUE
SPANXC													TRUE	TRUE	TRUE
SPANXA2													TRUE	TRUE
PPP1R1C													TRUE
CUL1	TRUE												TRUE	TRUE
RPL29	TRUE												TRUE
DYNLT3	TRUE												TRUE
PHF7													TRUE	TRUE
CXorf51B													TRUE
C8orf89													TRUE
ODF1													TRUE	TRUE		TRUE
HYPM													TRUE		TRUE
YPEL1													TRUE	TRUE
SPANXD													TRUE	TRUE	TRUE
AQP5	TRUE												TRUE		TRUE
ZNF254	TRUE												TRUE
STK32B													TRUE	TRUE	TRUE
MROH7													TRUE	TRUE	TRUE
PDZD8													TRUE	TRUE
CRIP2													TRUE	TRUE		TRUE
C1orf61													TRUE
FBXW8	TRUE												TRUE
SPATA13	TRUE												TRUE
C17orf97													TRUE
CRAT	TRUE												TRUE
USP25	TRUE												TRUE	TRUE		TRUE
TMA7													TRUE		TRUE
CAVIN4													TRUE
LRRC37B													TRUE
BTG1	TRUE												TRUE	TRUE
RABAC1													TRUE	TRUE	TRUE
TCEA2													TRUE	TRUE
CHD5													TRUE
TSPAN6													TRUE	TRUE
PARD6A	TRUE												TRUE	TRUE
EPG5													TRUE			TRUE
MEX3B													TRUE	TRUE	TRUE
MED30	TRUE												TRUE
SMKR1													TRUE	TRUE
ANTXR1	TRUE												TRUE
GPR137													TRUE
C10orf55													TRUE
MAD2L2	TRUE												TRUE	TRUE	TRUE
PLEKHO1													TRUE	TRUE
EFHD2													TRUE	TRUE		TRUE
RFX2													TRUE
CLDND1													TRUE	TRUE
PWWP2B													TRUE	TRUE
ACTRT1													TRUE
CBWD1													TRUE
RAD21L1													TRUE	TRUE
PNPLA6	TRUE												TRUE
SPATA31D1													TRUE
[truncated: 686 more rows]
