# Supplementary material for: Targeting APLN/APJ restores blood-testis barrier and improves spermatogenesis in murine and human diabetic models
Source: Nat Commun. 2022 Nov 28;13:7335. doi: 10.1038/s41467-022-34990-3 (PMC9705293; doi:10.1038/s41467-022-34990-3)
Supplement: Supplementary file 4 — Supplementary Data 2 [file 41467_2022_34990_MOESM4_ESM.xlsx]

## Sheet: DEGs in Sertoli cells
Gene	p_val	avg_logFC	pct.1	pct.2	p_val_adj
AC005912.1	1.1024e-16	-1.36345	1	1	3.87328e-12
FP236383.3	3.75268e-15	-4.05251	0.905	1	1.3185e-10
GAPDHP1	2.58802e-14	-1.26515	0.024	0.884	9.093e-10
MTCO1P12	3.40255e-14	-2.84321	0.905	0.977	1.19549e-09
MT-ND6	5.3663e-14	-1.75468	1	1	1.88545e-09
MT-ND3	1.09344e-13	-1.24865	1	1	3.84181e-09
MT-ND4	1.20852e-13	-1.28284	1	1	4.24614e-09
MTND4P12	1.85239e-13	-2.77828	0.262	0.93	6.50838e-09
AC099336.2	4.16159e-13	-2.20854	0.69	0.977	1.46217e-08
MTCO3P12	4.19056e-13	-2.49147	0.524	0.977	1.47235e-08
TUBA3C	4.21118e-13	3.05434	1	0.721	1.4796e-08
ATP5IF1	9.94386e-13	1.46625	1	1	3.49378e-08
MTND1P23	1.1992e-12	-2.13945	0.762	0.977	4.2134e-08
MT-ND1	2.68182e-12	-1.18638	1	1	9.42256e-08
MT-ND2	4.94538e-12	-1.20299	1	1	1.73756e-07
RPL13AP25	8.65859e-12	-1.59903	0.833	1	3.0422e-07
SPINK2	9.78081e-12	1.96674	1	0.977	3.43649e-07
AC073861.1	1.04021e-11	-1.44029	0.833	1	3.65476e-07
CALM2	1.75071e-11	1.04117	1	1	6.1511e-07
RPL13AP5	2.4417e-11	-1.22801	0.595	0.977	8.57891e-07
H3F3B	3.35186e-11	0.902947	1	1	1.17767e-06
MT-RNR2	6.31443e-11	-1.03017	1	1	2.21858e-06
TUBA3D	7.36675e-11	2.31852	0.952	0.674	2.58831e-06
IZUMO4	8.85648e-11	3.26272	0.976	0.721	3.11173e-06
AC093591.1	1.13064e-10	-0.911796	0.143	0.837	3.97249e-06
MT-ATP6	1.47102e-10	-0.947551	1	1	5.16843e-06
MTRNR2L12	1.51969e-10	-2.89008	0.667	0.977	5.33944e-06
MEX3D	1.54855e-10	-2.61784	0.286	0.907	5.44085e-06
AC079250.1	2.72606e-10	-1.43048	0.714	0.977	9.57801e-06
HBG2	2.80087e-10	-5.30743	0.024	0.698	9.84086e-06
RPL5P34	3.37516e-10	1.47169	1	0.93	1.18586e-05
LRWD1	4.48659e-10	2.37254	0.952	0.605	1.57636e-05
LYAR	6.2196e-10	2.33215	0.952	0.907	2.18526e-05
AC034236.1	6.2387e-10	-0.900543	0.905	0.977	2.19197e-05
RPS10	6.34823e-10	-1.37901	0.786	0.953	2.23045e-05
RPS3AP26	6.92543e-10	-1.42214	0.857	0.977	2.43325e-05
RPL37P2	8.77627e-10	-1.15273	0.69	0.953	3.08354e-05
AL136454.1	8.83896e-10	-1.15304	0.143	0.791	3.10557e-05
FSTL1	1.23972e-09	-1.75428	0.024	0.698	4.35575e-05
MT-RNR1	1.3813e-09	-1.17588	1	1	4.85322e-05
AL450405.1	1.5496e-09	2.63088	0.905	0.86	5.44451e-05
HBA1	1.57994e-09	-5.282	0.071	0.698	5.55113e-05
SPATA16	1.61161e-09	2.66392	0.952	0.605	5.66238e-05
ZMYND10	1.6636e-09	2.27557	0.929	0.512	5.84506e-05
TMEM225B	1.80142e-09	1.81187	1	0.814	6.32928e-05
PPP3R2	1.87289e-09	2.7686	1	0.884	6.58039e-05
NPIPB12	2.1881e-09	-1.10182	0.095	0.721	7.68789e-05
RPL21P75	2.52794e-09	-1.38468	0.714	0.953	8.88192e-05
ANKRD7	2.55136e-09	1.48753	1	0.977	8.96421e-05
TUBA3E	2.92861e-09	2.08157	0.976	0.581	0.000102897
ASRGL1	3.18827e-09	2.78663	0.952	0.884	0.00011202
TKTL2	4.02756e-09	2.96463	0.952	0.419	0.000141508
LDHC	4.42805e-09	1.73434	1	0.93	0.00015558
AL133499.1	4.66887e-09	2.10099	1	0.93	0.000164041
PDXK	5.64646e-09	1.3606	1	1	0.000198388
AC107983.1	5.68345e-09	-0.5631	0.071	0.698	0.000199688
MPC2	6.42935e-09	1.16412	1	1	0.000225895
ROPN1L	7.80142e-09	1.53947	1	0.977	0.000274103
HBA2	1.14288e-08	-5.74682	0.071	0.651	0.00040155
SPATA8	1.19625e-08	1.93259	1	0.953	0.000420303
APH1B	1.19625e-08	1.91455	1	0.953	0.000420303
EIF5	1.4698e-08	0.96555	1	0.977	0.000516416
RPS27AP16	1.92405e-08	-0.913825	0.5	0.93	0.000676015
RPL21P93	1.92655e-08	-0.424893	0.024	0.605	0.000676893
COX7A2	2.13183e-08	1.12212	1	1	0.000749019
RPS10P3	2.31282e-08	-1.02407	0.119	0.721	0.000812609
EEF1A1P6	2.35425e-08	-0.711567	0.286	0.837	0.000827167
ZC2HC1C	2.36163e-08	1.70851	0.952	0.791	0.000829759
GLT1D1	2.463e-08	-1.10951	0.024	0.605	0.000865376
DYDC1	2.76877e-08	2.16327	0.952	0.605	0.000972807
ACRBP	2.98828e-08	1.72203	1	0.93	0.00104993
MT-CO3	3.26501e-08	-0.815561	1	1	0.00114716
MTND2P28	3.29534e-08	-2.60865	0.905	0.977	0.00115782
BRDT	3.30498e-08	1.65487	1	0.953	0.00116121
PBK	3.38814e-08	1.96704	1	0.767	0.00119042
JPT1	3.6825e-08	0.972189	1	0.977	0.00129385
CCDC110	3.82756e-08	1.84548	1	0.884	0.00134481
RPS2P7	3.92966e-08	-0.681432	0.071	0.651	0.00138069
TMIGD3	3.95815e-08	1.79634	1	0.674	0.0013907
AC099560.2	4.75371e-08	-1.04366	0.714	0.93	0.00167021
MEA1	4.92163e-08	1.87661	0.976	0.791	0.00172921
SPATA4	5.70618e-08	1.64344	1	0.953	0.00200487
RPS28	6.27878e-08	-1.00888	0.976	1	0.00220605
NPIPB3	6.64219e-08	-0.663682	0.048	0.605	0.00233373
COPE	6.65705e-08	0.959078	1	1	0.00233895
SKP1	6.65705e-08	0.810361	1	1	0.00233895
AL590867.2	7.14376e-08	-1.86781	0.667	0.884	0.00250996
AC010980.1	7.28138e-08	1.91174	1	0.907	0.00255831
MTATP6P1	7.92679e-08	-0.955131	0.976	1	0.00278508
MTCO2P2	8.06234e-08	-0.675005	0.167	0.744	0.0028327
AP000936.3	8.6683e-08	-1.07515	0.381	0.86	0.00304561
CETN1	8.8568e-08	1.54993	0.976	0.953	0.00311184
RPL39L	9.98278e-08	1.25564	1	1	0.00350745
ATN1	1.10743e-07	-0.983836	0.167	0.721	0.00389095
GSTM2	1.16658e-07	-1.04109	0.167	0.744	0.00409878
SRPK2	1.25415e-07	0.973887	1	1	0.00440647
AC027309.2	1.27285e-07	-1.31521	0.69	0.93	0.00447215
H3F3AP6	1.2819e-07	-1.01423	0.81	0.977	0.00450395
MT-CO1	1.32728e-07	-0.692013	1	1	0.0046634
IER5	1.3649e-07	-2.1407	0.167	0.744	0.00479557
EEF1A1	1.48591e-07	-0.849322	1	1	0.00522074
MNS1	1.50042e-07	2.33486	0.976	0.721	0.00527173
RPL18AP3	1.61432e-07	-1.02961	0.929	0.977	0.00567192
ASAH2	1.62964e-07	-0.494633	0.048	0.628	0.00572575
RIBC2	1.71859e-07	1.93532	0.881	0.465	0.00603827
MORF4L1	1.75814e-07	0.934548	1	0.977	0.00617722
RPLP2	1.859e-07	-0.78168	1	1	0.00653159
GSTM3	2.19571e-07	0.683782	1	1	0.00771464
RPL13P12	2.24133e-07	-0.923469	0.881	0.977	0.00787492
KAT2A	2.26416e-07	-2.17162	0.143	0.698	0.00795513
SPAG6	2.26846e-07	1.85462	0.976	0.814	0.00797022
PFN4	2.28822e-07	1.95072	0.952	0.884	0.00803966
PSMB7	2.32032e-07	1.02925	1	0.977	0.00815245
POMP	2.45165e-07	0.800626	1	1	0.00861387
AL162385.1	2.53724e-07	1.57078	0.69	0.233	0.00891459
LINC01249	2.59157e-07	1.89233	0.69	0.14	0.00910548
GTF2IP1	2.62077e-07	-1.33338	0.619	0.93	0.00920809
RPL7AP50	2.68068e-07	-1.44492	0.381	0.791	0.00941858
PTTG1	2.71685e-07	2.1711	0.976	0.977	0.00954564
ROPN1	2.78114e-07	1.67095	1	0.953	0.00977154
AC004552.1	3.02404e-07	-0.452948	0.095	0.628	0.010625
GNAS	3.05122e-07	-0.755896	1	1	0.0107205
2021-09-12	3.05211e-07	2.19416	0.976	0.953	0.0107236
CMTM2	3.05333e-07	1.64363	1	0.953	0.0107279
AC116533.1	3.10741e-07	-0.77438	0.738	1	0.0109179
TRAPPC3	3.25951e-07	1.66135	0.976	0.884	0.0114523
RPL26	3.27417e-07	-1.01767	0.976	0.977	0.0115038
RPS2P5	3.65339e-07	-0.545261	0.381	0.86	0.0128362
RPS3AP47	3.67736e-07	-0.899035	0.238	0.767	0.0129204
MTRNR2L8	3.79366e-07	-1.01801	0.286	0.837	0.013329
TAF4	3.92457e-07	-1.43086	0.381	0.86	0.013789
PFKP	4.20498e-07	1.3892	0.952	0.907	0.0147742
AC008736.2	4.22338e-07	1.68432	0.881	0.558	0.0148388
GHITM	4.32197e-07	0.828231	0.976	0.977	0.0151852
TAGLN2	4.45016e-07	1.17734	0.976	1	0.0156356
APOBEC3G	4.47727e-07	1.23574	0.929	0.884	0.0157309
HR	4.59195e-07	-1.27559	0.119	0.698	0.0161338
CEP63	4.85733e-07	2.15781	0.976	0.791	0.0170662
LINC02475	5.00453e-07	2.89576	0.881	0.535	0.0175834
RUVBL2	5.22044e-07	1.4567	1	1	0.018342
EEF1B2P6	5.29564e-07	-1.04896	0.286	0.814	0.0186062
STMN1	5.50425e-07	0.66165	1	1	0.0193392
RSL1D1	5.55507e-07	1.81358	1	0.907	0.0195177
DUSP22	5.59138e-07	-1.24094	0.214	0.814	0.0196453
RPS15AP1	6.13846e-07	-0.957821	0.405	0.837	0.0215675
AC018738.1	6.2733e-07	-1.44722	0.452	0.86	0.0220412
NPTX2	6.40188e-07	-1.70554	0.31	0.884	0.022493
RPL21P39	6.43729e-07	-0.309538	0.024	0.512	0.0226174
REXO5	6.66877e-07	1.69205	1	0.93	0.0234307
HIST1H2AA	6.92477e-07	2.32508	0.976	0.605	0.0243302
GTF2H2	6.96566e-07	-1.63786	0.333	0.837	0.0244739
BTNL3	7.08086e-07	-1.23153	0	0.465	0.0248786
ADRA2B	7.08086e-07	-1.68338	0	0.465	0.0248786
BEX4	7.30069e-07	0.870039	0.976	0.953	0.025651
CCDC42	7.55592e-07	2.01854	0.952	0.558	0.0265477
HSPA1B	7.62654e-07	-1.75674	0.69	0.953	0.0267959
C1orf194	7.64074e-07	1.48154	1	0.953	0.0268457
ZFAND6	7.94262e-07	0.810929	1	1	0.0279064
APOBEC3C	7.98417e-07	1.10634	0.952	0.953	0.0280524
ART5	8.01619e-07	2.00555	0.762	0.256	0.0281649
ELOF1	8.16596e-07	1.61843	0.976	0.93	0.0286911
EXOSC9	8.22247e-07	2.25473	0.881	0.605	0.0288896
CCL2	8.59127e-07	-2.87861	0.024	0.512	0.0301854
PSPHP1	8.6541e-07	1.66111	0.905	0.698	0.0304062
UPF3A	8.74521e-07	1.46454	1	0.953	0.0307263
CHMP4B	9.34115e-07	-1.19607	0.5	0.884	0.0328201
PENK	9.50135e-07	1.67719	0.952	0.884	0.033383
DDX25	1.02533e-06	1.61753	0.952	0.814	0.0360248
DKKL1	1.06949e-06	1.78528	1	0.977	0.0375764
PQLC1	1.07628e-06	-1.12861	0.286	0.837	0.0378149
MRPL51	1.13856e-06	0.938768	0.976	1	0.0400033
NOMO2	1.15645e-06	-0.556321	0.071	0.558	0.0406319
RPS23P8	1.25306e-06	-0.616432	0.452	0.884	0.0440264
VEGFA	1.2773e-06	-1.07361	0.071	0.628	0.0448779
RPL21P16	1.30547e-06	-0.695609	0.952	0.977	0.0458678
ALKBH7	1.32591e-06	1.29759	1	1	0.046586
FAM236A	1.32591e-06	0.815234	1	0.977	0.046586
MTX2	1.32974e-06	2.10192	0.976	0.884	0.0467205
CDKN3	1.39461e-06	1.37142	1	0.977	0.0489997
HIST2H2AA3	1.40977e-06	-1.95975	0.738	0.977	0.0495324
RPL34P18	1.42128e-06	-0.374343	0.119	0.628	0.0499368
LCA5L	1.42598e-06	1.72504	1	0.93	0.0501018
PPDPF	1.4414e-06	-0.937574	0.762	0.953	0.0506436
RPL39	1.46668e-06	-0.780489	0.976	1	0.0515319
RPSAP19	1.47091e-06	-0.704486	0.357	0.837	0.0516803
ANO4	1.56463e-06	-0.829422	0	0.442	0.0549732
TPM2	1.56463e-06	-4.8681	0	0.442	0.0549732
B4GALT6	1.57027e-06	-1.02399	0.095	0.605	0.0551715
SNX12	1.58341e-06	-1.67469	0.167	0.744	0.0556331
CFAP53	1.60507e-06	2.26264	0.976	0.814	0.0563942
SAP130	1.61897e-06	-1.08509	0.5	1	0.0568826
DAW1	1.67751e-06	2.00983	0.881	0.744	0.0589393
ZNF263	1.82607e-06	-1.10956	0.143	0.674	0.0641588
DVL3	1.82763e-06	-0.915258	0.214	0.814	0.064214
UBE2L5	1.87636e-06	2.53307	0.881	0.488	0.065926
PSMB6	1.88321e-06	1.04763	1	0.977	0.0661664
HBZ	2.06763e-06	-6.58945	0.167	0.698	0.0726462
THRAP3	2.10126e-06	1.21418	0.952	0.884	0.0738277
WDR44	2.157e-06	-2.14783	0.19	0.721	0.0757863
LDHAL6B	2.18422e-06	1.24243	0.881	0.512	0.0767427
KPNA2	2.18455e-06	1.47069	1	1	0.0767542
MT-ATP8	2.18455e-06	-0.849312	1	1	0.0767542
IK	2.20748e-06	1.19622	1	0.93	0.0775598
STX2	2.2415e-06	-1.41458	0.31	0.814	0.0787552
MGAT4D	2.30373e-06	2.39151	0.833	0.419	0.0809416
AC064799.1	2.39286e-06	-0.730462	0.69	0.907	0.0840731
RASL11B	2.47386e-06	-0.589564	0.119	0.674	0.0869192
DPY19L3	2.5661e-06	-0.797426	0.262	0.86	0.09016
ZNF335	2.65086e-06	-1.6355	0.238	0.744	0.093138
TCTE3	2.66785e-06	1.88651	0.857	0.488	0.0937349
MIER3	2.81971e-06	-1.32289	0.405	0.884	0.0990706
TEPP	2.82516e-06	-0.602223	0.143	0.674	0.0992619
RPS2P55	3.03606e-06	-0.923916	0.167	0.651	0.106672
AURKAIP1	3.22728e-06	1.11566	0.976	1	0.11339
BZW1P2	3.27512e-06	-0.920977	0.214	0.721	0.115071
CITED2	3.36942e-06	-1.14214	0.286	0.791	0.118385
MT-TY	3.37257e-06	-1.53536	0.857	0.977	0.118495
AC092001.1	3.40052e-06	-0.331333	0	0.419	0.119477
ST6GALNAC4	3.40052e-06	-1.59591	0	0.419	0.119477
MTA1	3.49051e-06	1.04306	0.238	0.744	0.122639
NAMPT	3.49051e-06	-1.7915	0.214	0.767	0.122639
ATP6V1F	3.55351e-06	1.0535	1	1	0.124853
ELP5	3.67198e-06	1.61457	0.976	0.86	0.129015
C17orf64	3.69289e-06	0.975228	0.976	0.953	0.12975
TSACC	3.7281e-06	1.22523	1	0.977	0.130987
SRF	3.77297e-06	-0.264109	0.167	0.721	0.132563
VPS16	3.83688e-06	-1.27496	0.119	0.628	0.134809
NEFM	3.87252e-06	2.18216	0.786	0.488	0.136061
NPIPB5	3.87252e-06	-1.20318	0.452	0.814	0.136061
NPM1	3.91078e-06	0.655421	1	1	0.137405
RPL36A	4.01188e-06	-0.558101	0.048	0.512	0.140958
LIMD1	4.01188e-06	-1.31091	0.048	0.512	0.140958
FAM238B	4.07463e-06	-0.510653	0.071	0.558	0.143162
PSMG1	4.10191e-06	1.2493	1	1	0.144121
MT-CO2	4.10191e-06	-0.603036	1	1	0.144121
DRG1	4.2836e-06	1.18279	0.976	0.977	0.150504
GIHCG	4.75421e-06	0.572333	1	0.907	0.167039
FGFR3	5.04877e-06	-1.19673	0.024	0.465	0.177389
RAP2A	5.12908e-06	-1.96272	0.119	0.628	0.18021
CTSK	5.17284e-06	-0.63062	0.048	0.535	0.181748
LAMA5	5.22824e-06	-1.38729	0.048	0.512	0.183694
GGNBP2	5.28421e-06	1.08326	0.976	0.977	0.185661
AC140479.4	5.3027e-06	1.56055	0.905	0.744	0.18631
AC092053.2	5.3346e-06	-0.665573	0.024	0.465	0.187431
HIST1H4C	5.39576e-06	-0.574147	1	0.953	0.18958
MERTK	5.52374e-06	-1.35726	0.524	0.86	0.194077
ZFP36L2	5.5801e-06	-0.342795	0.167	0.744	0.196057
EPN3	5.63692e-06	-0.692669	0.024	0.465	0.198053
GTF2A2	5.70881e-06	1.05017	1	1	0.200579
ODF1	5.74853e-06	-1.45105	0.571	0.907	0.201975
TUBB4B	5.86309e-06	1.19269	1	0.93	0.206
DDR1	5.97931e-06	-0.70966	0.214	0.744	0.210083
LRP11	5.98019e-06	-0.775712	0.167	0.721	0.210114
PEBP1	5.98194e-06	0.634464	1	1	0.210176
PTGDS	6.11392e-06	-1.19581	0.952	1	0.214813
AC002467.1	6.18834e-06	1.65987	0.952	0.674	0.217427
GOLPH3	6.21356e-06	-1.36235	0.429	0.837	0.218314
RNU2-63P	6.29263e-06	-1.3724	0.024	0.465	0.221092
GLUD1	6.30896e-06	-0.898968	0.357	0.86	0.221665
ORC1	6.44715e-06	-0.370205	0.048	0.512	0.226521
CDKN1C	6.44822e-06	-1.16938	0.048	0.512	0.226558
RBM33	6.54549e-06	-1.52453	0.405	0.837	0.229976
POM121L12	6.55021e-06	2.46151	0.667	0.233	0.230142
DDX39A	6.63638e-06	1.1717	1	0.907	0.233169
OSBP	6.76916e-06	-1.2323	0.5	0.907	0.237834
IDS	6.78346e-06	-1.32424	0.19	0.744	0.238337
AP001062.1	6.79222e-06	1.08125	0.048	0.512	0.238644
HRAS	6.83229e-06	-1.10449	0.119	0.628	0.240053
CLDN11	6.90946e-06	-1.20521	0.929	0.953	0.242764
RPS9	7.21405e-06	1.11289	0.976	0.977	0.253466
AC105935.1	7.27153e-06	-0.344689	0	0.395	0.255485
ATP1B2	7.27306e-06	-0.52312	0	0.395	0.255539
AC087482.1	7.27306e-06	-0.599102	0	0.395	0.255539
HBB	7.27306e-06	-1.14555	0	0.395	0.255539
RPL9P7	7.29466e-06	-0.880168	0.524	0.837	0.256298
CHERP	7.31827e-06	-0.89179	0.214	0.698	0.257127
ODF4	7.48481e-06	1.60305	0.619	0.163	0.262979
LDB1	7.59435e-06	-0.875914	0.143	0.674	0.266827
H2AFJ	7.89808e-06	0.868523	1	1	0.277499
ANXA2	7.98921e-06	0.932668	0.976	0.93	0.280701
AC139491.5	8.10537e-06	-1.02009	0.119	0.581	0.284782
MTND6P4	8.43064e-06	-0.748407	0.071	0.512	0.29621
HSPA2	8.48743e-06	1.07088	0.976	0.907	0.298206
NENF	8.50049e-06	-1.72556	0.143	0.651	0.298665
CD109	8.82134e-06	-0.648633	0.071	0.535	0.309938
RPL21P28	9.11822e-06	-0.640164	0.857	0.93	0.320369
AC000089.1	9.17422e-06	-0.501271	0.286	0.744	0.322336
DPY19L2P4	9.21742e-06	1.77062	0.786	0.372	0.323854
AL031727.1	9.26186e-06	-0.691208	0.214	0.721	0.325415
MAMDC2	9.26547e-06	1.03457	0.048	0.512	0.325542
PLEKHA2	9.3943e-06	-0.386448	0.167	0.721	0.330069
C2orf81	9.63516e-06	2.07545	0.714	0.349	0.338531
RNF126P1	9.68113e-06	1.18094	0.69	0.256	0.340147
ROPN1B	9.92342e-06	1.52452	1	0.977	0.34866
WASF3	9.94603e-06	-0.973519	0.286	0.837	0.349454
TMEM158	1.01696e-05	-1.03433	0.119	0.605	0.357311
CIRBP	1.02166e-05	0.997444	0.976	0.977	0.358961
CPD	1.02696e-05	-1.08031	0.69	0.953	0.360824
USP9Y	1.03769e-05	-1.36043	0.357	0.767	0.364592
RPL41	1.03833e-05	-0.714344	1	1	0.364817
CREB3L2	1.06221e-05	-0.967578	0.238	0.744	0.373208
RPS21	1.06397e-05	-0.501579	0.976	0.977	0.373826
ZNF354C	1.06508e-05	-0.482399	0.024	0.442	0.374216
ZDHHC20	1.06986e-05	-0.89108	0.381	0.837	0.375894
TPT1	1.08632e-05	-0.749634	1	1	0.381679
LINC01088	1.08725e-05	-0.872594	0.024	0.419	0.382007
STAMBPL1	1.09255e-05	1.73074	0.881	0.605	0.383867
PMVK	1.09494e-05	1.72848	0.857	0.698	0.384706
PPP1R14B	1.10466e-05	-0.862673	0.214	0.721	0.388124
STK31	1.14426e-05	1.1721	0.976	0.837	0.402034
AVL9	1.16614e-05	-1.03024	0.381	0.884	0.409722
LINC00343	1.17938e-05	1.98153	0.857	0.605	0.414375
HINT1	1.18864e-05	0.903136	1	0.977	0.417629
EVX2	1.20592e-05	-0.49086	0.048	0.488	0.4237
PRRT1	1.25357e-05	-0.808619	0.024	0.442	0.440443
DOP1B	1.26981e-05	-0.278011	0.048	0.488	0.446148
SUMO1	1.27171e-05	1.00977	0.952	0.907	0.446814
LRRFIP1	1.28543e-05	-1.38272	0.119	0.605	0.451637
AC135977.1	1.31027e-05	1.64051	0.833	0.581	0.460363
AC008694.1	1.3104e-05	1.91421	0.881	0.535	0.460408
FKBP9	1.33594e-05	-1.50648	0.333	0.791	0.469384
IQCD	1.34087e-05	1.55778	0.905	0.651	0.471116
CA2	1.35015e-05	-0.735927	0.238	0.791	0.474374
TVP23C	1.37715e-05	-0.332509	0.31	0.791	0.483861
LSM6	1.40432e-05	-1.09579	0.452	0.93	0.493409
C10orf55	1.43269e-05	-0.346324	0.024	0.419	0.503377
RPL10P3	1.47115e-05	-0.502496	0.238	0.721	0.516887
DBR1	1.47767e-05	-0.93	0.119	0.605	0.519179
CCT6B	1.49636e-05	1.66236	1	0.907	0.525747
C6orf136	1.5176e-05	-0.507636	0.19	0.721	0.533209
LINC02079	1.53166e-05	-0.339811	0	0.372	0.538148
TTC29	1.55351e-05	1.98212	0.952	0.907	0.545827
GOLGA6L2	1.5651e-05	1.26951	0.738	0.256	0.549898
ARF3	1.57684e-05	-1.47638	0.595	0.907	0.554023
TTC25	1.58573e-05	1.47492	0.881	0.512	0.557148
AC093297.2	1.63721e-05	-0.970422	0.048	0.465	0.575233
ECH1	1.6544e-05	0.855815	0.976	0.977	0.581274
NOSIP	1.68757e-05	1.14167	1	0.953	0.592929
KLF7	1.69938e-05	-1.04967	0.095	0.581	0.597076
CPEB3	1.73084e-05	-1.02552	0.333	0.837	0.608129
METTL21A	1.73686e-05	-0.709627	0.095	0.558	0.610245
RNF227	1.75998e-05	-0.465169	0.071	0.535	0.618368
CLK2	1.76607e-05	-0.79027	0.214	0.698	0.620509
LINC02478	1.77789e-05	1.40228	0.929	0.581	0.624663
NTN4	1.77823e-05	-1.32609	0.262	0.721	0.624781
CCNB2	1.82057e-05	1.2194	0.976	0.698	0.639657
ARL5A	1.82231e-05	-0.88353	0.19	0.674	0.640269
DCTN1	1.88556e-05	-1.05972	0.905	0.907	0.662491
RPL10AP6	1.88757e-05	-0.707134	0.619	0.907	0.663199
MFAP2	1.897e-05	-1.41862	0.143	0.605	0.666509
SYNGAP1	1.93425e-05	-1.03171	0.095	0.535	0.679599
TBCEL	1.93538e-05	-1.182	0.262	0.721	0.679996
SCRIB	1.93774e-05	-1.03403	0.262	0.791	0.680827
SCGB3A1	1.939e-05	-0.648945	0.071	0.535	0.681267
CYP4V2	1.97359e-05	-0.764873	0.286	0.744	0.69342
PIWIL1	1.99231e-05	1.69093	0.929	0.651	0.699998
SOX5	2.07142e-05	2.20154	0.857	0.605	0.727794
SLC25A27	2.10571e-05	-1.38535	0.286	0.698	0.73984
MT-ND5	2.10985e-05	-0.761305	1	1	0.741294
PLLP	2.11178e-05	-1.02241	0.238	0.698	0.741973
AL355987.4	2.16208e-05	-1.84262	0.238	0.651	0.759646
GATC	2.16854e-05	-1.19655	0.19	0.674	0.761916
SPAG16	2.17897e-05	1.03195	0.976	0.93	0.765581
HSP90AA1	2.20329e-05	0.882651	1	1	0.774127
CFL1	2.20329e-05	0.690368	0.976	1	0.774127
CDKL2	2.20505e-05	1.65087	0.833	0.465	0.774743
VSTM2L	2.23097e-05	-1.47471	0.095	0.535	0.78385
HILPDA	2.24224e-05	1.68981	0.857	0.605	0.787812
ADAM5	2.26165e-05	1.43088	0.881	0.791	0.794631
AC090099.1	2.29614e-05	2.88813	0.857	0.628	0.806748
MLF1	2.30062e-05	1.16551	1	0.977	0.808322
CALM3	2.30062e-05	1.07718	1	0.977	0.808322
FATE1	2.30062e-05	0.75482	1	1	0.808322
CEBPB	2.30074e-05	-2.00207	0.119	0.558	0.808365
GK2	2.30101e-05	1.35925	0.976	0.86	0.80846
MMD2	2.3125e-05	-1.34684	0.31	0.791	0.812497
AC005034.3	2.33359e-05	-1.46848	0.024	0.419	0.819907
TP53INP2	2.38005e-05	-0.766501	0.333	0.884	0.836232
EIF3C	2.43604e-05	1.21919	0.857	0.86	0.855904
KRT74	2.46186e-05	-0.669466	0.024	0.419	0.864975
SGO2	2.48831e-05	0.742033	0.952	0.581	0.874266
AC246787.1	2.50954e-05	-0.648511	0.333	0.767	0.881726
FAM168A	2.52957e-05	-0.97734	0.095	0.558	0.888764
ATP5F1B	2.54954e-05	0.769015	1	1	0.895781
NUTF2	2.59158e-05	1.15157	0.905	0.953	0.910551
TMUB1	2.61041e-05	-0.549773	0.119	0.581	0.917168
TAP1	2.61395e-05	-0.940017	0.357	0.744	0.91841
PSMD8	2.61739e-05	0.912006	1	1	0.919619
NCOA3	2.66477e-05	-0.707468	0.238	0.721	0.936269
WASHC5	2.66477e-05	-1.219	0.238	0.721	0.936269
WWTR1	2.68443e-05	-0.63433	0.333	0.884	0.943175
NRBP2	2.72168e-05	-0.989531	0.214	0.721	0.956263
ZBTB8A	2.73183e-05	-1.48622	0.119	0.581	0.959828
STIM2-AS1	2.73443e-05	2.00102	0.833	0.535	0.960741
EMILIN2	2.73984e-05	-1.59656	0.143	0.651	0.962643
UBR3	2.74469e-05	-0.946661	0.595	0.907	0.964347
XPO4	2.75012e-05	-1.17714	0.31	0.721	0.966254
TNFAIP2	2.7653e-05	0.475825	0.071	0.512	0.971587
PDE7A	2.78102e-05	-0.650961	0.143	0.674	0.97711
RPS3AP6	2.87781e-05	-0.965413	0.595	0.837	1
AC022733.2	2.88766e-05	0.646692	0.024	0.419	1
NPIPA7	2.88814e-05	0.42207	0.024	0.419	1
UBALD2	2.92719e-05	-1.0972	0.071	0.488	1
SIPA1L3	2.92761e-05	-0.621048	0.071	0.488	1
POLA1	2.92997e-05	-1.16249	0.19	0.674	1
LINC01578	2.99278e-05	-0.903598	0.476	0.953	1
RABGGTB	2.99278e-05	-1.23227	0.571	0.86	1
AC016074.1	3.00864e-05	1.47457	0.667	0.256	1
CEBPD	3.00864e-05	-0.559832	0.19	0.721	1
PRKCD	3.03091e-05	-1.14084	0.405	0.884	1
WDR87	3.03817e-05	1.47984	0.786	0.349	1
TECR	3.04918e-05	1.31346	0.929	0.837	1
ADGRL3	3.05757e-05	-1.50746	0.19	0.674	1
PPP1R2	3.08483e-05	1.3979	0.976	0.884	1
TBC1D1	3.09892e-05	-1.30936	0.167	0.651	1
PPM1B	3.15097e-05	-1.0485	0.452	0.884	1
OTUD1	3.15191e-05	-1.68732	0.048	0.442	1
BUD23	3.15354e-05	1.17348	0.976	0.953	1
TMEM164	3.16903e-05	-0.825411	0.048	0.465	1
KMO	3.17711e-05	-0.274935	0	0.349	1
CCDC120	3.17711e-05	-0.2769	0	0.349	1
RND2	3.17746e-05	-0.510951	0.524	0.86	1
LINC02286	3.17775e-05	-0.295083	0	0.349	1
CROCC	3.17775e-05	-0.42848	0	0.349	1
AC010501.1	3.17775e-05	-0.678541	0	0.349	1
ANKRD34C	3.17775e-05	-0.700057	0	0.349	1
ADGRG2	3.17775e-05	-1.06031	0	0.349	1
OLFM2	3.19616e-05	-0.346038	0.024	0.395	1
AC010761.1	3.22617e-05	-0.367907	0.071	0.488	1
VEGFB	3.22617e-05	-0.76192	0.071	0.488	1
FBXL14	3.23551e-05	-0.298712	0.167	0.651	1
NDUFA13	3.25373e-05	-0.649013	0.833	0.977	1
NME5	3.26183e-05	1.33288	0.929	0.907	1
U2AF1	3.27182e-05	-1.29864	0.238	0.674	1
PXDC1	3.27685e-05	-1.67329	0.095	0.512	1
LAMTOR5	3.27721e-05	0.960257	0.952	0.977	1
BLACAT1	3.31614e-05	-0.945216	0.048	0.442	1
CAPN1	3.33127e-05	-1.03096	0.048	0.465	1
AKAP12	3.40638e-05	0.783	1	0.977	1
ZNF814	3.42673e-05	0.395929	0.357	0.767	1
MCHR2-AS1	3.47174e-05	1.88029	0.952	0.791	1
ZWILCH	3.48834e-05	1.54324	0.929	0.837	1
RBM27	3.49112e-05	-0.379694	0.214	0.744	1
SCN3B	3.49849e-05	-0.355688	0.119	0.605	1
FAM216A	3.51366e-05	1.66913	0.952	0.86	1
AC112484.1	3.54485e-05	1.62199	0.571	0.186	1
NPY	3.553e-05	-0.725897	0.071	0.488	1
PPRC1	3.55702e-05	-0.661402	0.167	0.628	1
DOCK7	3.59639e-05	-1.66236	0.5	0.86	1
MUC1	3.60205e-05	-0.762229	0.19	0.628	1
HTRA1	3.64235e-05	-1.17481	0.143	0.628	1
FES	3.65584e-05	-0.932492	0.024	0.395	1
OGFRL1	3.65584e-05	-1.06514	0.024	0.395	1
FBH1	3.65932e-05	0.26811	0.286	0.767	1
PCBP2	3.65973e-05	-0.529109	0.857	0.977	1
AC024293.1	3.6713e-05	-0.902721	0.905	0.977	1
NCOA2	3.74037e-05	-0.746928	0.595	0.93	1
SENP7	3.78656e-05	0.521509	0.333	0.86	1
FKBP1A	3.81417e-05	0.859061	0.952	0.93	1
RPL37	3.83109e-05	-0.61763	1	1	1
ZMAT3	3.84122e-05	-1.21733	0.167	0.651	1
ESRRB	3.85899e-05	-0.766595	0.048	0.442	1
SMAD3	3.86285e-05	-0.912416	0.071	0.512	1
RNU4-2	3.87e-05	-1.25034	0.143	0.605	1
RPL13AP7	3.8877e-05	-0.464115	0.167	0.605	1
ATRN	3.95893e-05	-0.550538	0.238	0.698	1
NPIPP1	3.96643e-05	-0.590633	0.286	0.767	1
C15orf39	3.98746e-05	-1.17048	0.452	0.837	1
ZBTB33	3.99537e-05	-0.507537	0.119	0.605	1
MAP7D1	4.10993e-05	-1.71757	0.214	0.651	1
CMTM7	4.12901e-05	-1.20711	0.286	0.767	1
CNTRL	4.14454e-05	1.5347	0.952	0.651	1
ETV3	4.15328e-05	-0.863797	0.31	0.791	1
LRP10	4.17783e-05	-1.11321	0.405	0.791	1
DBF4	4.18935e-05	1.27269	0.976	0.884	1
ZNF22	4.20004e-05	-1.17075	0.238	0.721	1
AC022007.1	4.22864e-05	2.07473	0.81	0.512	1
THUMPD3	4.26186e-05	1.82325	0.929	0.907	1
ENO1	4.34121e-05	0.880583	1	0.977	1
CBX5	4.35128e-05	1.11974	0.929	0.93	1
AKT3	4.43852e-05	-1.05456	0.405	0.837	1
C9orf116	4.44017e-05	1.48951	0.952	0.93	1
VIM	4.44017e-05	-1.09494	0.881	1	1
HMGN1P38	4.45812e-05	-0.706911	0.19	0.628	1
KRT72	4.47333e-05	1.71212	0.762	0.302	1
YAP1	4.47874e-05	-0.816374	0.31	0.721	1
GPD1L	4.48789e-05	-1.35262	0.095	0.535	1
PCM1	4.52493e-05	1.08054	1	0.977	1
BOLL	4.57218e-05	1.53458	0.929	0.721	1
TIMM50	4.59708e-05	1.36968	0.929	0.907	1
DLG1	4.66341e-05	-1.27076	0.405	0.814	1
RPL7	4.71591e-05	0.54405	0.976	1	1
PAXBP1	4.74926e-05	-1.5528	0.31	0.744	1
ZNF319	4.75165e-05	-0.615141	0.071	0.465	1
PDE6D	4.76172e-05	1.51094	0.952	0.86	1
AC004057.1	4.79145e-05	-0.59837	0.762	0.907	1
COPS6	4.79512e-05	1.05452	0.952	0.977	1
TATDN2	4.80522e-05	-1.22605	0.095	0.558	1
AC004817.2	4.8245e-05	1.47705	0.976	0.628	1
SLC25A12	4.85168e-05	-1.66827	0.19	0.628	1
WDR26	4.8607e-05	-0.890404	0.762	0.953	1
HNMT	4.86735e-05	0.871393	0.095	0.581	1
HLA-B	4.91148e-05	-0.948605	0.81	0.953	1
RABGAP1	4.94515e-05	-0.505116	0.667	0.907	1
JUND	4.94515e-05	-0.906402	0.619	0.953	1
SPATA22	4.95371e-05	0.752113	0.881	0.512	1
2021-03-09	4.96534e-05	-1.33932	0.071	0.488	1
IRF8	4.98669e-05	-0.632862	0.071	0.465	1
SPARCL1	5.02174e-05	-1.40029	0.19	0.698	1
LINC00641	5.02652e-05	-1.0426	0.024	0.395	1
C2CD5	5.05004e-05	-0.892247	0.286	0.744	1
LIPG	5.05004e-05	-1.12072	0.31	0.721	1
CC2D1B	5.23297e-05	-1.04198	0.214	0.674	1
FBXW10	5.25761e-05	1.484	0.548	0.116	1
SMCO2	5.29691e-05	-0.369232	0.024	0.395	1
GATA6-AS1	5.29778e-05	-0.566204	0.024	0.395	1
MBLAC2	5.29778e-05	-0.804937	0.024	0.395	1
WRB	5.36017e-05	0.889649	0.976	0.907	1
FRG1-DT	5.47202e-05	-0.257175	0.048	0.442	1
CALM1	5.5579e-05	0.673531	1	1	1
IRF7	5.58196e-05	-0.298185	0.024	0.395	1
GON4L	5.60934e-05	1.3819	0.857	0.744	1
AC079140.2	5.64104e-05	-0.849169	0.571	0.86	1
CABYR	5.67866e-05	0.770032	0.976	0.977	1
SMCR8	5.69107e-05	-1.6415	0.048	0.419	1
IRF1	5.72167e-05	-1.71323	0.095	0.512	1
FAM181A	5.73092e-05	1.78739	0.786	0.395	1
C17orf113	5.88247e-05	-0.313728	0.024	0.395	1
FAM199X	5.96033e-05	-0.918912	0.429	0.837	1
AL158154.2	6.1699e-05	0.662241	0.69	0.279	1
H2AFX	6.20172e-05	-1.32362	0.357	0.791	1
RPL9	6.27954e-05	-0.504231	0.976	1	1
ZNF808	6.29186e-05	-1.28213	0.048	0.419	1
SLC25A31	6.33822e-05	1.284	0.857	0.535	1
C11orf95	6.34327e-05	-0.867821	0.048	0.442	1
CD59	6.35308e-05	-1.0023	0.786	0.953	1
TCAP	6.37004e-05	-0.800851	0.167	0.651	1
KLKB1	6.49769e-05	-0.279599	0	0.326	1
AC073488.1	6.49769e-05	-0.580008	0	0.326	1
MNX1-AS1	6.49897e-05	-0.308478	0	0.326	1
ZNF384	6.49897e-05	-0.313548	0	0.326	1
OAS3	6.49897e-05	-0.320196	0	0.326	1
LINC01315	6.49897e-05	-0.321808	0	0.326	1
GPR137B	6.49897e-05	-0.379938	0	0.326	1
AP000568.1	6.49897e-05	-0.39685	0	0.326	1
AL603839.3	6.49897e-05	-0.512874	0	0.326	1
SNCA	6.49897e-05	-0.625685	0	0.326	1
FLT3	6.49897e-05	-0.80044	0	0.326	1
AP000802.1	6.49897e-05	-0.80213	0	0.326	1
SOX13	6.49897e-05	-0.82588	0	0.326	1
NDUFAF3	6.53893e-05	1.10514	1	0.977	1
ADO	6.55279e-05	-0.672207	0.643	0.93	1
IRGQ	6.59263e-05	-1.06813	0.143	0.581	1
KRT18P55	6.65553e-05	1.92397	0.714	0.395	1
MUS81	6.66331e-05	-0.404247	0.262	0.767	1
ADSSL1	6.66766e-05	1.30588	0.952	0.86	1
MT-TL1	6.70279e-05	-0.88336	0.905	0.977	1
ATP6V1G1	6.7083e-05	0.877637	0.905	1	1
TCP10L	6.7116e-05	1.33777	0.976	0.953	1
ZNF778	6.7786e-05	-1.16519	0.167	0.605	1
TYK2	6.78141e-05	-0.848574	0.143	0.605	1
MTCO1P40	6.83813e-05	-1.12953	0.548	0.907	1
ADAM18	6.85479e-05	2.18204	0.905	0.581	1
DBT	6.92256e-05	-1.57246	0.31	0.698	1
LCP1	6.94003e-05	-0.644233	0.357	0.907	1
TDRD1	6.95308e-05	2.00805	0.738	0.395	1
LFNG	7.0096e-05	-0.446029	0.024	0.372	1
CLGN	7.15849e-05	1.17599	0.952	0.837	1
ADA2	7.2263e-05	-0.847634	0.31	0.814	1
DDX24	7.22821e-05	0.671079	0.976	1	1
AC010374.1	7.29784e-05	-0.489932	0.071	0.465	1
SCG3	7.3691e-05	-1.50923	0.214	0.628	1
TEX30	7.37846e-05	0.84027	1	0.977	1
ROS1	7.39493e-05	1.21984	0.357	0.023	1
SNHG25	7.45113e-05	-1.0627	0.429	0.814	1
PITPNA	7.49458e-05	-0.524767	0.286	0.744	1
RNU6-3P	7.55201e-05	1.10336	0.214	0.674	1
BBS10	7.56905e-05	-0.553486	0.071	0.488	1
AC012313.1	7.57477e-05	1.15658	0.238	0.698	1
TCEAL2	7.58758e-05	1.13363	0.929	0.884	1
NLE1	7.64847e-05	-0.493624	0.071	0.465	1
FUT4	7.67471e-05	-0.647381	0.048	0.419	1
C15orf48	7.67733e-05	0.694189	0.952	0.814	1
RPL7AP30	7.70058e-05	-1.02537	0.167	0.581	1
SPESP1	7.74429e-05	0.604826	0.976	0.744	1
ZNF75D	7.74827e-05	-0.529664	0.405	0.791	1
EPDR1	7.80347e-05	-1.22194	0.333	0.791	1
RNA5SP202	7.91056e-05	-1.18506	0.048	0.395	1
KIF9	7.92196e-05	1.5213	0.976	0.953	1
COMP	7.96047e-05	1.90994	0.714	0.442	1
PARD6A	7.99695e-05	-0.458474	0.19	0.651	1
TCEAL4	8.04916e-05	1.0545	0.952	0.907	1
RBMX2P5	8.09355e-05	1.22124	0.429	0.07	1
FBXL17	8.16299e-05	-0.882395	0.143	0.581	1
SPATA31A1	8.2227e-05	-0.398459	0.095	0.512	1
PTBP3	8.22656e-05	-1.05512	0.786	0.953	1
LIX1L	8.32952e-05	-0.448411	0.19	0.651	1
DNMT3B	8.33186e-05	-1.21303	0.19	0.628	1
PURB	8.34328e-05	-0.342544	0.381	0.86	1
CPOX	8.40138e-05	-0.671121	0.071	0.465	1
NAB1	8.51006e-05	-1.90392	0.452	0.884	1
HCCS	8.51783e-05	-0.794953	0.381	0.814	1
TPM3	8.52673e-05	0.790683	0.976	0.977	1
ID2	8.5591e-05	-1.78615	0.119	0.535	1
RNF114	8.65498e-05	1.01385	1	0.977	1
AC013644.1	8.69123e-05	-0.520148	0.095	0.488	1
TFRC	8.71196e-05	-1.57575	0.429	0.86	1
COX7A1	8.7444e-05	-1.7115	0.048	0.395	1
CRIP2	8.75597e-05	-1.51837	0.31	0.837	1
BMT2	8.75728e-05	-0.826177	0.286	0.721	1
H3F3C	8.75977e-05	1.02562	0.905	0.884	1
SNHG1	8.89549e-05	-0.787645	0.214	0.698	1
MIATNB	8.9129e-05	0.520325	0.048	0.442	1
CD320	8.94383e-05	1.45279	0.833	0.535	1
SH3GL2	8.99305e-05	-0.489211	0.095	0.512	1
FOXL2NB	9.0177e-05	2.25296	0.31	0	1
ZBTB32	9.05661e-05	2.14264	0.738	0.372	1
GLIS3	9.09387e-05	-0.714315	0.095	0.488	1
AC005726.3	9.11381e-05	-0.390736	0.024	0.372	1
SOD3	9.42207e-05	-1.04785	0.833	0.953	1
OR7E104P	9.45999e-05	-0.832037	0.286	0.744	1
AC016705.2	9.52834e-05	-0.63119	0.071	0.488	1
OSTM1	9.58943e-05	-1.6541	0.333	0.767	1
B3GALT4	9.62983e-05	1.60008	0.643	0.279	1
NRIP3	9.64337e-05	1.2901	0.952	0.884	1
ADAM3A	9.71729e-05	2.21047	0.738	0.465	1
DDX60L	9.72547e-05	-1.22759	0.19	0.674	1
GPR27	9.7695e-05	-0.804563	0.143	0.558	1
FAM89B	9.83634e-05	-1.35108	0.119	0.512	1
RPGRIP1	9.86906e-05	2.32147	0.929	0.744	1
TYMS	9.96094e-05	2.29936	0.714	0.395	1
DNPH1	9.97503e-05	-1.7536	0.095	0.465	1
C20orf85	0.000100278	1.33406	0.976	0.907	1
LZTS3	0.000101106	-0.675195	0.024	0.372	1
PPM1G	0.000101353	1.50274	1	0.977	1
RTF2	0.000102198	0.816255	0.976	0.93	1
KLF2	0.000104731	-1.68166	0.31	0.767	1
REXO2	0.000105343	1.57892	0.929	0.884	1
FAM98B	0.000105402	-0.509443	0.381	0.791	1
YWHAQ	0.000105405	0.749096	0.976	1	1
HMGB1	0.000105405	0.703126	0.976	1	1
AC020915.3	0.000106492	-0.324155	0.024	0.372	1
PSMC3	0.000106971	1.09251	0.929	0.86	1
SAYSD1	0.000107806	1.79945	0.976	0.907	1
TM7SF3	0.000108666	-1.05892	0.476	0.837	1
HIVEP1	0.000108746	-1.0952	0.405	0.86	1
DUSP2	0.000111471	-1.1094	0.071	0.442	1
ZC3H12A	0.000112114	-2.08719	0.024	0.372	1
CA13	0.000113512	-0.5788	0.048	0.419	1
JUP	0.000113512	-0.659757	0.048	0.419	1
AC023421.1	0.000113512	-0.926777	0.048	0.419	1
CENPF	0.00011435	1.80662	0.881	0.465	1
UBE4B	0.000116797	-0.93487	0.31	0.721	1
SHC2	0.000117098	-1.0142	0.214	0.674	1
ARHGEF1	0.000117337	-0.315949	0.095	0.512	1
NLRP11	0.000118051	-0.41339	0.024	0.372	1
PLEK2	0.000118051	-0.469375	0.024	0.372	1
GLYCTK-AS1	0.00011913	-0.594328	0.048	0.419	1
USP46-AS1	0.00011913	-0.660348	0.048	0.419	1
AF131216.4	0.000119229	-0.648377	0.286	0.721	1
PTMS	0.00011947	-2.10456	0.024	0.349	1
PABPC1L	0.000119749	-1.43498	0.19	0.605	1
ATP5ME	0.000120089	-0.559389	0.881	1	1
BAZ1B	0.000120517	-0.683759	0.524	0.907	1
HPCAL4	0.000120675	-1.81359	0.143	0.558	1
PSMD4	0.000122438	1.17043	0.976	0.977	1
NACC2	0.0001236	-0.811249	0.262	0.721	1
YY1AP1	0.000123785	-0.758878	0.69	0.953	1
DYSF	0.00012501	-1.16681	0.048	0.419	1
TNFRSF10D	0.00012619	-1.25402	0.167	0.605	1
XPO1	0.00012641	-0.872164	0.762	0.953	1
NAXE	0.00012657	0.948973	0.929	0.93	1
IFT57	0.000126898	0.955435	0.976	0.977	1
AC010468.1	0.000127459	-0.28781	0.071	0.419	1
RAN	0.000128035	0.510158	1	1	1
VAMP2	0.000128646	0.838954	0.881	0.953	1
SPTBN2	0.000129058	-1.15569	0.524	0.837	1
NELFE	0.000129155	1.20818	0.976	0.953	1
PDHA2	0.000130685	1.78218	0.929	0.884	1
CBWD4P	0.000131074	-0.764894	0	0.302	1
AC096541.1	0.0001311	-0.344854	0	0.302	1
RN7SKP230	0.0001311	-0.430011	0	0.302	1
LINC00324	0.0001311	-0.451581	0	0.302	1
FOXA1	0.0001311	-0.496871	0	0.302	1
PGGHG	0.0001311	-0.560588	0	0.302	1
SUSD4	0.0001311	-0.590653	0	0.302	1
CASTOR3	0.0001311	-0.747415	0	0.302	1
SPIN4	0.0001311	-0.987364	0	0.302	1
AL365356.1	0.0001311	-1.16786	0	0.302	1
NPY1R	0.0001311	-3.41338	0	0.302	1
ARFGEF1	0.00013123	-1.02884	0.524	0.884	1
POU5F2	0.000131237	0.504043	0.667	0.279	1
ATP8B2	0.00013137	-0.868706	0.31	0.767	1
KLF15	0.000131833	-1.36123	0.119	0.535	1
ZNF767P	0.000132678	-0.953234	0.024	0.349	1
FSIP2	0.000133532	1.34663	1	0.86	1
TOX4	0.000133532	0.997242	0.952	0.907	1
MSANTD2	0.000134265	-0.841877	0.071	0.442	1
TIMP2	0.000136453	-0.883755	0.81	0.93	1
PRPH	0.000137841	1.39952	0.929	0.884	1
TTC1	0.000138528	1.17874	0.976	0.907	1
INAFM1	0.000138624	-0.412118	0.262	0.721	1
TPD52L3	0.000138695	1.58136	0.976	0.953	1
GSK3A	0.000139864	-0.574332	0.333	0.814	1
GNL2	0.00013987	1.24802	0.881	0.814	1
SYT11	0.00014032	-1.00098	0.31	0.744	1
ESCO1	0.000140853	1.1465	0.929	0.93	1
SGCE	0.000140948	-0.946878	0.69	0.884	1
C14orf28	0.000141586	-0.552019	0.286	0.791	1
LAMC1	0.000141862	-0.958588	0.333	0.837	1
RPL10L	0.000141962	1.56545	0.952	0.814	1
GPR137C	0.000142141	-0.819117	0.095	0.488	1
CCDC146	0.00014281	1.14379	0.905	0.744	1
LGALS1	0.000143704	0.522932	0.976	1	1
ABHD17A	0.000145682	-1.02783	0.31	0.744	1
ATP1B3	0.000146526	-0.814693	0.69	0.977	1
CTSO	0.000146971	-1.47117	0.31	0.767	1
FPR3	0.000147252	-0.828371	0.024	0.349	1
LINC02610	0.000148766	1.6823	0.667	0.302	1
SLC25A5	0.000149311	0.596611	1	0.977	1
NUAK2	0.000149464	-1.43731	0.167	0.581	1
AL158839.1	0.00014955	1.38112	0.595	0.233	1
AC093791.1	0.000150396	-0.500699	0.048	0.395	1
BHLHE40	0.000151546	-0.903061	0.405	0.791	1
PAQR9	0.000152414	-0.804156	0.19	0.605	1
EIF1	0.000154292	0.513897	1	1	1
CBWD6	0.00015836	-0.735798	0.405	0.767	1
MIDN	0.000160018	-0.529355	0.19	0.698	1
CCDC83	0.000160097	1.19832	0.952	0.721	1
MRPS15	0.000161141	1.00375	1	0.977	1
GLIPR1L2	0.000161363	2.16061	0.881	0.605	1
MED14	0.000162164	-2.00852	0.095	0.488	1
SHLD2	0.000164212	-1.07369	0.214	0.628	1
GSTP1	0.000164283	-0.726669	0.405	0.93	1
ARHGAP26-AS1	0.000165286	-0.92569	0.119	0.512	1
SLC35E2A	0.000166321	-0.972724	0.238	0.651	1
RIPK1	0.000167143	-0.687	0.071	0.465	1
AC093323.1	0.000167546	-1.31217	0.262	0.721	1
LYSMD3	0.000167668	-0.461653	0.286	0.721	1
FO393411.1	0.000168752	-1.33373	0.786	0.953	1
IGF2BP1	0.000168788	-1.64757	0.167	0.581	1
CMYA5	0.000168791	-1.2492	0.071	0.419	1
TAF9	0.000171453	0.895648	0.976	0.953	1
TRIB1	0.00017668	-1.78095	0.333	0.837	1
PPIAP11	0.000176829	-0.255936	0.071	0.442	1
ZDHHC15	0.000177267	-1.22351	0.119	0.535	1
ADAM2	0.00017756	1.47343	0.786	0.372	1
CAMLG	0.000177574	1.03658	0.976	0.953	1
TPR	0.000177613	0.899662	1	0.953	1
TMEM8A	0.000179487	-1.16222	0.714	0.884	1
SRP14	0.000180529	0.736463	1	1	1
SPOPL	0.000181195	-0.506918	0.095	0.512	1
FAM220A	0.000182662	-0.642422	0.548	0.93	1
IRS2	0.00018434	-1.12602	0.357	0.744	1
HEXIM1	0.000185424	-1.10831	0.619	0.907	1
CCK	0.000189107	-1.13709	0.095	0.512	1
CRTC2	0.000190329	-0.8712	0.143	0.558	1
ADAD1	0.000190342	1.37434	0.976	0.93	1
PRTG	0.000190443	-0.88397	0.167	0.581	1
JUNB	0.000190959	-1.22065	0.31	0.837	1
ZNF121	0.000191084	-1.03038	0.31	0.698	1
NUMBL	0.000191363	-0.565772	0.048	0.395	1
LRRN2	0.000193008	-1.01347	0.095	0.488	1
PAQR3	0.00019327	-1.2839	0.405	0.814	1
C19orf81	0.000193637	-0.261593	0.071	0.442	1
SNRPEP4	0.000195828	-0.497718	0.119	0.512	1
CUL4B	0.000197648	-0.99811	0.714	0.953	1
PPM1J	0.000198328	-0.742394	0.286	0.698	1
ATP2A2	0.000198344	-0.485064	0.786	0.977	1
UBE2J1	0.000198744	-1.25338	0.571	0.86	1
AC024896.1	0.000199499	-1.71885	0.238	0.605	1
PLA2G12A	0.000199732	-0.856544	0.214	0.721	1
PDE12	0.000200333	-1.48215	0.405	0.814	1
SF1	0.000200412	-0.618469	0.881	1	1
DPYSL3	0.000200547	-1.63554	0.024	0.349	1
LINC00301	0.00020057	0.997412	0.976	0.93	1
CBX8	0.000200937	-0.67711	0.119	0.535	1
MYO5B	0.000200937	-1.17759	0.143	0.512	1
LCNL1	0.000201516	0.323751	0.095	0.488	1
C7orf26	0.000201539	-0.320538	0.095	0.488	1
C4orf48	0.000202065	-0.526656	0.976	1	1
CCNB3	0.000202569	-1.3174	0.071	0.442	1
AMPD3	0.000202593	-0.536385	0.071	0.442	1
TWF1	0.000203009	-0.589424	0.548	0.93	1
PRMT1	0.0002034	1.17564	0.905	0.93	1
ART3	0.000203722	-0.314079	0.952	0.907	1
SIGLECL1	0.000204199	1.95226	0.762	0.419	1
NCL	0.00020422	0.989456	1	0.953	1
STARD4	0.000204283	-0.463474	0.167	0.605	1
MSX2	0.000205127	-0.365319	0.262	0.698	1
NPIPA8	0.000205936	-0.468579	0.119	0.465	1
GADD45G	0.000207184	-0.328982	0.286	0.767	1
AC092683.1	0.000207638	-0.96292	0.429	0.791	1
RPRD2	0.000208532	-0.88955	0.381	0.86	1
CDC34	0.000209046	-0.737299	0.333	0.814	1
TUBG1	0.000209757	1.12553	1	0.977	1
COX5A	0.000209757	0.907286	1	1	1
Z82214.2	0.000210517	-0.804038	0.048	0.395	1
RNF38	0.000211147	-0.831639	0.881	1	1
NAA20	0.000211388	0.995114	0.976	0.953	1
DDX3X	0.000212611	-0.835575	0.786	0.977	1
LINC01764	0.000212835	-0.640334	0.381	0.767	1
CHKB	0.000213017	-1.36635	0.119	0.512	1
HIKESHI	0.000216345	1.50194	0.857	0.907	1
B3GLCT	0.00021709	-0.882427	0.19	0.628	1
HSPA1L	0.000217206	-1.12164	0.333	0.767	1
CYP51A1	0.00021746	-1.18103	0.143	0.535	1
ABLIM1	0.000219422	-1.22568	0.405	0.767	1
RNA5-8SN3	0.000220756	-1.04958	0.048	0.395	1
TMEM255B	0.000222017	-0.301726	0.024	0.349	1
PARP14	0.000222556	-1.1839	0.095	0.465	1
PRDM4	0.000223566	-0.593806	0.238	0.698	1
CPS1	0.000223969	-1.07102	0.214	0.628	1
DNAAF1	0.00022427	1.18947	0.786	0.488	1
GPR135	0.00022427	1.05611	0.405	0.86	1
AP3S2	0.000225896	-1.01179	0.31	0.674	1
DYNLRB2	0.000225964	1.14289	1	0.977	1
CATSPERE	0.000227427	1.18461	0.738	0.442	1
AC090152.1	0.000229774	-0.292516	0.19	0.674	1
USP51	0.000229793	-1.72879	0.238	0.628	1
NEK7	0.000230156	-1.02346	0.476	0.86	1
SEPSECS	0.000231201	-0.769417	0.333	0.721	1
AC068790.7	0.000231461	-0.29089	0.048	0.395	1
BTNL8	0.000231853	2.25904	0.429	0.093	1
ASB3	0.00023242	-1.52208	0.095	0.465	1
GORASP1	0.000232733	-1.05771	0.214	0.628	1
PCDHB9	0.000233544	1.13661	0.024	0.349	1
MON1B	0.000233721	-0.338054	0.238	0.721	1
USP38	0.000233823	-1.544	0.262	0.651	1
FBRSL1	0.000234215	-0.920278	0.5	0.837	1
LINC00880	0.000235529	-0.508458	0.024	0.326	1
FAT1	0.000236263	-1.0594	0.452	0.837	1
TANC2	0.000236774	-0.528085	0.571	0.953	1
ABCC1	0.000236774	-1.00754	0.667	0.86	1
ZBTB4	0.000236999	-0.593795	0.286	0.791	1
AC007405.3	0.000239116	-0.684506	0.19	0.581	1
PGRMC2	0.000241483	-0.899956	0.571	0.93	1
ALG6	0.000242782	-0.642568	0.143	0.558	1
ATP5PB	0.000243326	0.742229	1	0.977	1
LINC00362	0.000243714	-0.433183	0.071	0.419	1
HELQ	0.000245694	-1.49558	0.333	0.744	1
CLEC18A	0.000246491	1.13315	0.69	0.419	1
CAPRIN2	0.000246853	-0.643206	0.452	0.884	1
ADGRF5	0.000248042	-0.599827	0.024	0.326	1
PPP1R15B	0.00024807	-0.265711	0.405	0.814	1
PMM1	0.000248412	1.75182	0.762	0.651	1
C6orf99	0.000249152	1.37957	0.952	0.837	1
CS	0.00024931	-1.26992	0.452	0.814	1
DYNLT1	0.000252463	0.715001	1	1	1
HYLS1	0.00025345	1.3873	0.786	0.512	1
ATPAF1	0.000253819	-0.910128	0.524	0.907	1
ATP2C1	0.00025458	-0.826152	0.619	0.86	1
AMY1B	0.000255019	1.48393	0.071	0.419	1
AC104806.2	0.000255019	-1.23097	0.071	0.419	1
RDX	0.000255578	0.753499	0.976	0.977	1
RNF113B	0.000257638	1.66224	0.738	0.442	1
CLTC	0.00025785	-0.588437	0.857	0.93	1
ELOVL5	0.000259651	-0.676781	0.905	0.977	1
SPEM2	0.000259958	-1.29513	0.405	0.791	1
AC018682.2	0.000261024	-0.360449	0	0.279	1
SRPX	0.000261024	-0.388671	0	0.279	1
AL031686.1	0.000261024	-0.437247	0	0.279	1
SYDE1	0.000261024	-0.566691	0	0.279	1
TNFRSF14	0.000261024	-0.679371	0	0.279	1
GSTA1	0.000261917	0.700811	0.976	1	1
OTUD7B	0.000263887	-1.2321	0.357	0.791	1
FBLN1	0.00026416	-0.999608	0.19	0.605	1
KHDC4	0.000264596	-0.725259	0.381	0.814	1
INTS11	0.00026616	1.18385	0.881	0.674	1
KLLN	0.000266219	-0.617235	0.095	0.442	1
PLEKHO2	0.000266551	-1.13687	0.143	0.535	1
GRAMD4	0.000266573	-0.38696	0.048	0.395	1
TNFSF9	0.000268182	-0.634266	0.119	0.535	1
WSB2	0.000269635	-1.56171	0.381	0.721	1
SRRM1	0.000271698	0.738356	1	0.977	1
TCEAL5	0.000271698	0.639272	1	0.977	1
RPSAP58	0.000273395	-0.655296	0.381	0.767	1
FKBP6	0.000275659	0.905732	0.81	0.605	1
USP54	0.000275759	-0.621813	0.381	0.837	1
AC012370.2	0.000276249	0.53148	0.095	0.465	1
AC110799.1	0.000276833	0.669346	0.381	0.047	1
AP003171.3	0.000279346	1.23031	0.381	0.07	1
SLC16A14	0.000279346	-0.541155	0.048	0.395	1
PPM1L	0.000279346	-0.579074	0.048	0.395	1
DENND5A	0.000279592	-0.420716	0.262	0.767	1
RANBP9	0.00028092	-0.719618	0.714	0.977	1
FGF14-AS1	0.000283001	-0.69281	0.167	0.581	1
TMOD2	0.000284967	-0.998876	0.119	0.512	1
SKI	0.000286291	-1.07602	0.262	0.698	1
SLC25A4	0.000287846	0.956128	0.952	0.953	1
ZNF441	0.000288542	-1.39461	0.119	0.488	1
ID3	0.000289422	-1.27326	0.024	0.326	1
NFATC2	0.00028965	-1.0355	0.214	0.605	1
TPBGL	0.00028965	-1.38427	0.214	0.605	1
CDC42EP1	0.000292462	-1.15433	0.333	0.721	1
PUM2	0.000293774	-0.368225	0.476	0.86	1
COQ8A	0.000293815	-0.739506	0.214	0.651	1
HIPK3	0.000295339	-0.770138	0.5	0.907	1
ADAM17	0.000296839	-0.840258	0.31	0.698	1
ALG13	0.000296903	-0.798552	0.643	0.86	1
JAM3	0.000296903	-0.899496	0.619	0.884	1
PLXDC2	0.000297087	-1.00644	0.548	0.907	1
LINC01525	0.000300779	-0.883348	0.119	0.488	1
ZFYVE26	0.00030081	-0.78794	0.119	0.488	1
ZNF430	0.00030083	-0.791242	0.238	0.698	1
SELENOK	0.000303078	0.697002	0.976	0.977	1
AC096677.1	0.00030335	-1.10584	0.095	0.442	1
ATP11B	0.00030406	0.390801	0.357	0.791	1
F8A3	0.000304522	-0.674861	0.048	0.372	1
TEP1	0.000304522	-0.771762	0.048	0.372	1
CXCL8	0.000304522	-5.26751	0.048	0.372	1
INTS2	0.00030521	-1.08931	0.357	0.767	1
SGPP1	0.000305473	-0.890248	0.357	0.744	1
PTPRG	0.00030589	-0.386089	0.452	0.86	1
ULK2	0.000306325	-0.920317	0.405	0.814	1
FKBP3	0.000307546	1.0281	0.952	0.907	1
TPI1	0.000308258	0.775285	0.976	1	1
RIC1	0.000310943	-0.701195	0.333	0.767	1
GABPB1-IT1	0.00031557	-0.798726	0.119	0.535	1
OTULIN	0.000316482	-1.32489	0.238	0.651	1
RFX4	0.000316641	1.24904	0.81	0.512	1
BCL2L2	0.000317199	-0.504245	0.381	0.837	1
TECRP1	0.000317573	-0.983073	0.833	0.814	1
OGT	0.000317853	-0.931355	0.429	0.86	1
SYNGR4	0.000317882	0.979012	0.833	0.674	1
SPATA17	0.000318134	1.48888	0.952	0.907	1
LINC02340	0.000319299	-0.53593	0.048	0.372	1
FRG1GP	0.000321045	-0.391925	0.167	0.535	1
ELOB	0.000325877	0.63923	1	1	1
LMBRD1	0.000327341	-0.764217	0.524	0.884	1
MORC2-AS1	0.000327771	1.13704	0.452	0.116	1
SRA1	0.000329062	1.05036	0.952	0.907	1
CCDC173	0.000329395	1.26914	0.929	0.953	1
CCDC34	0.000329617	1.75993	1	0.907	1
BUB3	0.000331743	1.55775	0.929	0.837	1
IRGC	0.000332893	1.47991	0.881	0.814	1
PSMA7	0.00033522	0.891835	0.976	0.93	1
MBTPS2	0.000335775	-0.423523	0.262	0.674	1
AC074117.1	0.000337153	-0.42025	0.024	0.326	1
FAM156A	0.000340795	-1.02205	0.238	0.651	1
MAU2	0.000342709	-0.741282	0.524	0.86	1
TMEM181	0.00034513	-0.444328	0.667	0.86	1
GPRASP1	0.00034529	-0.950124	0.095	0.442	1
UQCRC1	0.000346069	1.13988	0.929	0.93	1
RPL23AP2	0.000346491	-0.506124	0.619	0.86	1
AL590426.2	0.00034974	-0.560835	0.119	0.512	1
MIR1244-2	0.000350097	-0.772232	0.31	0.674	1
TSC22D1	0.00035022	0.648292	1	0.977	1
RPL12P38	0.000350841	-0.488458	0.048	0.372	1
FIP1L1	0.000351056	1.43123	0.762	0.558	1
EPG5	0.000351312	-0.93572	0.357	0.721	1
RAD54B	0.000354706	-0.70073	0.024	0.326	1
OTUD6B-AS1	0.000358535	1.48063	0.929	0.977	1
LINC00342	0.000359788	0.279404	0.357	0.814	1
MOB1B	0.000360435	-1.73965	0.095	0.442	1
RPS3AP25	0.000361144	-1.6695	0.262	0.674	1
RPL6P27	0.00036194	-0.630748	0.857	0.93	1
ATP13A3	0.000362269	-0.738829	0.31	0.744	1
RPL41P5	0.000364069	-0.575425	0.619	0.884	1
EIF4B	0.00036447	-0.901219	0.571	0.884	1
FDXR	0.000365769	1.53435	0.81	0.767	1
EDEM3	0.000366068	-0.783843	0.405	0.767	1
AC239803.3	0.000367755	-0.550397	0.048	0.372	1
EIF3I	0.000368939	1.10765	0.929	0.884	1
PROM1	0.000369821	-0.42163	0.119	0.488	1
AC007969.1	0.000370974	-0.61953	0.976	0.977	1
DNMBP	0.000376177	-1.07055	0.286	0.698	1
SAP18	0.000376234	0.667638	1	1	1
ATP5PF	0.000376234	0.553079	1	1	1
CHD5	0.000376952	-0.336405	0.333	0.744	1
NATD1	0.000381334	-0.477086	0.071	0.419	1
SNHG8	0.000382781	-0.694385	0.81	0.907	1
RING1	0.000382852	-0.278198	0.262	0.698	1
AC015818.6	0.00038432	0.956434	0.452	0.093	1
MMP17	0.000385379	-0.842398	0.048	0.372	1
KDM6A	0.000386521	-0.961993	0.524	0.814	1
CD36	0.000387046	-0.793417	0.143	0.488	1
ZNF496	0.000387534	-1.30328	0.262	0.628	1
SERPINB8	0.000388138	-0.502207	0.095	0.465	1
LRRC42	0.000388799	-0.910827	0.31	0.744	1
DRC1	0.000388945	2.60586	0.762	0.558	1
DNAJB1	0.000390043	0.284091	0.952	1	1
THAP9-AS1	0.000390461	-0.536043	0.31	0.767	1
EGR1	0.000391367	-1.59871	0.381	0.86	1
CHKB-DT	0.000392289	-0.785643	0.024	0.326	1
WDR54	0.000392611	0.761099	0.857	0.535	1
AURKA	0.000394568	1.73272	0.81	0.605	1
PLPP3	0.000394721	-0.68313	0.214	0.674	1
GTF3C4	0.000395517	0.556695	0.262	0.744	1
LINC02609	0.000396598	1.78783	0.81	0.674	1
AC104758.5	0.000398514	-0.773888	0.071	0.419	1
LDHAL6A	0.000401785	1.66852	0.571	0.233	1
RPL22P1	0.000402402	-0.693771	0.524	0.791	1
CHST3	0.000402748	-0.832474	0.619	0.884	1
SCEL	0.00040379	-0.485809	0.048	0.372	1
RNF130	0.000405326	-1.5088	0.167	0.512	1
TM9SF2	0.000407807	-0.544234	0.833	0.977	1
SNRPGP2	0.000411064	-0.40628	0.5	0.791	1
LLGL2	0.000412446	-0.392911	0.024	0.326	1
ZNF443	0.000412446	-0.541753	0.024	0.326	1
KRT6A	0.000412446	-0.551105	0.024	0.326	1
THEM6	0.000413381	-0.848632	0.143	0.535	1
CAND1	0.000413559	-0.886759	0.619	0.93	1
NPM1P27	0.000414157	-1.11996	0.333	0.698	1
GJA1	0.000415062	-1.14109	0.595	0.814	1
DLK1	0.000416367	-0.389939	0.071	0.419	1
PLEKHH1	0.000416415	-0.438849	0.071	0.419	1
AC073896.4	0.000417959	0.345433	0.238	0.628	1
HIRIP3	0.000426366	1.46678	0.905	0.86	1
LYPD4	0.000430848	1.63797	1	0.93	1
KRBOX1	0.000430876	0.833459	1	0.93	1
NGFR	0.000433504	-0.366674	0.024	0.326	1
SLC25A16	0.000434798	-0.951149	0.143	0.512	1
MRPL12	0.000436488	1.61592	0.81	0.605	1
RPS24P8	0.000436929	-1.25692	0.048	0.349	1
CD44	0.000436929	-2.39689	0.048	0.349	1
CEP70	0.000442054	1.60832	0.952	0.837	1
MT1G	0.000443103	-1.13989	0.048	0.372	1
CD81	0.000443859	-0.800108	0.857	0.977	1
RUNX1	0.000445288	-0.816693	0.238	0.674	1
FAR1	0.000445426	-0.37357	0.405	0.907	1
PUS1	0.000445511	-0.327924	0.119	0.512	1
STX1A	0.000445553	-0.412517	0.119	0.512	1
COLCA2	0.000445927	-0.429685	0.095	0.442	1
PHF12	0.000446032	-0.959332	0.357	0.791	1
UQCR10	0.000449272	0.487554	1	1	1
MIR4697HG	0.000449535	-0.529589	0.238	0.744	1
H2AFZ	0.00045289	0.972434	0.976	0.977	1
GJA8	0.000454492	1.84803	0.405	0.093	1
ZNF705G	0.000455695	1.05333	0.024	0.326	1
GPR180	0.000456515	-0.50145	0.143	0.558	1
FAM160B2	0.000457965	-0.713821	0.214	0.651	1
GXYLT1	0.000458062	-0.695834	0.405	0.767	1
AC092123.1	0.000458104	-1.19179	0.048	0.349	1
AC103591.3	0.000458775	2.87254	0.095	0.465	1
RPS7P1	0.000459866	-0.552548	0.881	1	1
ZNF256	0.000464072	-0.794704	0.048	0.372	1
UGCG	0.000465453	-0.695178	0.452	0.884	1
MTX1P1	0.000467242	-0.437045	0.095	0.419	1
C1orf56	0.000467813	1.28507	0.976	0.93	1
SF3B2	0.000468083	0.535543	0.976	0.977	1
LACTB2	0.000470885	1.13359	0.905	0.86	1
AFAP1L1	0.000472129	-0.349673	0.119	0.488	1
CPSF6	0.000472375	-0.74906	0.5	0.884	1
RNF32	0.000474823	1.28374	0.952	0.907	1
DENND6A	0.000474946	-0.301164	0.214	0.651	1
UBE2E1	0.000476455	-1.11994	0.476	0.837	1
HEXA	0.000476578	-0.877861	0.643	0.837	1
BIRC8	0.000476835	0.957907	0.548	0.233	1
AC145207.5	0.000478219	-0.391367	0.095	0.465	1
OR7C1	0.000478497	-0.48832	0.238	0.674	1
LRRN1	0.000479685	-0.682585	0.357	0.698	1
AL512625.3	0.000479685	-1.21096	0.357	0.698	1
PURA	0.000481329	-0.77386	0.5	0.837	1
MRE11	0.000482456	1.47396	0.286	0.698	1
CCDC136	0.000483751	1.60362	0.976	0.977	1
S100A8	0.000485852	-1.12041	0.19	0.581	1
AL604028.1	0.000485965	-0.279782	0.048	0.372	1
NIPSNAP3B	0.000485965	-0.795104	0.048	0.372	1
DTNA	0.000488091	-0.663598	0.286	0.767	1
MT-TF	0.000488324	-0.706217	0.619	0.93	1
ECI1	0.000489611	-0.844588	0.31	0.767	1
CDKN1B	0.00049042	-0.830291	0.643	0.884	1
LDHA	0.000491486	0.77564	0.905	1	1
PARP1	0.000491673	0.836038	0.952	0.977	1
SLC39A7	0.000495954	-0.889447	0.238	0.674	1
TSC2	0.000496537	-0.602962	0.429	0.814	1
SCD	0.000497278	-1.01227	0.833	0.977	1
CEP170B	0.000497439	-0.958043	0.286	0.721	1
UBE3C	0.000497709	-1.05735	0.5	0.837	1
MPP3	0.000498723	-0.630567	0.071	0.395	1
PTPRC	0.000502596	-0.414285	0.19	0.605	1
BCAM	0.000503464	-1.35963	0.19	0.558	1
LAMP1	0.000504779	-0.941496	0.714	0.977	1
INTU	0.000504954	-1.46985	0.595	0.791	1
DKK3	0.000506811	-0.70726	0.69	0.953	1
FAM120C	0.000507398	-1.11176	0.024	0.302	1
CTNNA1	0.000510177	-0.655922	0.714	0.953	1
HNRNPA0	0.000513167	-0.653233	0.738	0.953	1
HSPB2	0.000513229	-0.905238	0	0.256	1
POFUT2	0.000513298	1.31515	0.405	0.86	1
SPRY2	0.000513325	-0.278115	0	0.256	1
PROM2	0.000513325	-0.313455	0	0.256	1
AC093908.1	0.000513325	-0.335991	0	0.256	1
GALNT17	0.000513325	-0.337278	0	0.256	1
COL5A1	0.000513325	-0.337412	0	0.256	1
SDR9C7	0.000513325	-0.371244	0	0.256	1
AL133255.1	0.000513325	-0.38915	0	0.256	1
HIC1	0.000513325	-0.439786	0	0.256	1
LINC02532	0.000513325	-0.514419	0	0.256	1
MIR17HG	0.000513325	-0.536693	0	0.256	1
TMEM35A	0.000513325	-0.565112	0	0.256	1
AC092718.1	0.000513325	-0.860537	0	0.256	1
ALOX5	0.000513325	-0.914836	0	0.256	1
MYH9	0.000517144	-0.786973	0.286	0.651	1
PBXIP1	0.000518775	0.343101	0.452	0.907	1
EFNB1	0.000522773	-1.58072	0.19	0.558	1
PDRG1	0.000523268	0.917867	0.929	0.907	1
REC114	0.0005265	0.732194	0.833	0.628	1
GALC	0.000528355	-0.918045	0.69	0.93	1
TRIM52	0.000529281	-0.884939	0.214	0.628	1
FAM83H	0.000532669	-1.34707	0.048	0.372	1
SNX3	0.000535193	0.668707	0.976	1	1
KAT8	0.000537262	-0.8577	0.405	0.791	1
RNFT1	0.000538485	1.24796	0.905	0.884	1
RPP14	0.000541486	-0.666745	0.333	0.721	1
GPBP1L1	0.000544768	-0.452202	0.714	0.953	1
KCTD15	0.000547716	-0.409157	0.31	0.721	1
GLRX5	0.000548585	-0.50829	0.833	0.977	1
CYBRD1	0.000548852	-0.908836	0.214	0.628	1
HSDL1	0.000548871	-0.811852	0.452	0.814	1
ZNF592	0.000555109	-0.562886	0.286	0.698	1
LRP6	0.000556107	-1.16953	0.286	0.674	1
SYNE3	0.000556862	-0.937484	0.381	0.767	1
RAB6A	0.000557018	-0.889735	0.643	0.907	1
TAB2-AS1	0.000565437	0.459492	0.119	0.512	1
TNKS1BP1	0.000566546	-0.361781	0.214	0.674	1
AC008755.1	0.000567937	-0.568103	0.429	0.814	1
ATP5PO	0.000569376	0.877589	0.976	0.93	1
UBB	0.00056966	-0.282354	1	1	1
ARIH1	0.000571443	-0.369598	0.571	0.907	1
FMR1	0.000571822	-0.766043	0.286	0.721	1
AC015813.3	0.000574632	-0.422808	0.143	0.558	1
TARBP1	0.00057595	-0.715404	0.286	0.674	1
AC009283.1	0.000576958	-0.306492	0.119	0.488	1
PREPL	0.000581759	-0.345704	0.667	0.907	1
COX6A1P2	0.000586512	-0.395824	0.405	0.814	1
HIGD1A	0.000587268	0.968274	0.929	0.93	1
AC068473.5	0.00058764	-0.646297	0.214	0.605	1
TMEM65	0.000589118	-0.616098	0.071	0.419	1
GMFB	0.000589266	-0.609968	0.381	0.744	1
DEPDC7	0.000590087	1.64089	0.69	0.372	1
AC091825.1	0.000590379	-0.938357	0.024	0.302	1
STK39	0.000590477	-0.325005	0.571	0.907	1
OXSM	0.000591223	-0.864154	0.357	0.744	1
DEFB1	0.000592827	-0.25952	0.071	0.372	1
AJ011932.1	0.000593034	1.10803	0.333	0.047	1
TNS1	0.000594404	-2.2398	0.071	0.395	1
CYB561A3	0.000596948	-0.434219	0.167	0.535	1
PRDX5	0.000598129	0.896706	1	0.953	1
LINC01016	0.000604789	0.587358	0.976	0.837	1
CCDC65	0.00060644	1.81921	0.714	0.512	1
EGLN1	0.000606559	-0.350776	0.381	0.884	1
LINC02349	0.000611983	-0.515434	0.095	0.465	1
RASA1	0.000612022	-0.536768	0.357	0.721	1
POLD2	0.000614334	1.00279	0.905	0.651	1
TRIM2	0.000614877	-0.605869	0.071	0.419	1
FAM217A	0.000616856	-0.366042	0.262	0.674	1
FRG1JP	0.000617628	-0.798505	0.286	0.674	1
AC010186.1	0.000619025	1.67967	0.857	0.651	1
ARMC4	0.000619025	1.62488	0.833	0.674	1
PLAC9	0.000620792	-1.40054	0.071	0.395	1
FAM238A	0.000620861	-0.48818	0.071	0.395	1
AC016987.2	0.000620861	-0.534852	0.071	0.395	1
AC108693.1	0.000620861	-1.16935	0.071	0.395	1
GABRQ	0.000622979	-1.30316	0.095	0.442	1
HECTD2	0.000624713	-0.704331	0.262	0.651	1
C3orf67	0.000626641	2.43262	0.714	0.442	1
NDUFA7	0.000631859	-0.332731	0.357	0.698	1
UBE3D	0.000634074	-0.817114	0.214	0.628	1
ODC1	0.00063798	-0.626096	0.929	1	1
GRK6	0.000638832	-0.423554	0.238	0.698	1
SLC9B1	0.000639504	1.67104	0.881	0.628	1
DMRTB1	0.000642311	1.07848	0.857	0.767	1
GAL3ST4	0.000642905	-0.748367	0.143	0.512	1
RAB1A	0.000647678	0.999422	0.952	0.93	1
RPS6KA4	0.00064841	-0.475119	0.071	0.395	1
LINC02619	0.000648848	1.6816	0.81	0.442	1
CD9	0.000649221	-0.770648	0.095	0.442	1
AC130650.2	0.000649867	-0.374449	0.119	0.488	1
ZNF772	0.000649963	-0.304136	0.19	0.605	1
COL6A1	0.000653549	-0.832809	0.19	0.581	1
PGP	0.00065773	-0.709664	0.714	0.93	1
CCT3	0.000659	0.91436	1	0.977	1
ZBTB11	0.000660363	-0.609101	0.286	0.698	1
KLF2P3	0.000661488	-0.508051	0.286	0.651	1
H1FX	0.000661535	-0.601445	0.238	0.698	1
FBXO3-DT	0.000665587	-1.4296	0.19	0.581	1
ZPBP2	0.000668305	0.974679	0.976	0.884	1
ERMP1	0.000670493	-0.922347	0.167	0.512	1
PSMD13	0.000671539	0.970177	0.905	0.837	1
AC021517.1	0.000673972	0.375257	0.19	0.605	1
SLC16A9	0.000677093	-0.550774	0.071	0.395	1
TTLL7	0.000677597	-1.30146	0.333	0.744	1
IAH1	0.00067827	0.814918	0.952	0.884	1
AL117192.1	0.000679098	-1.19568	0.214	0.605	1
INO80C	0.000679695	1.32032	0.881	0.837	1
USP1	0.000679754	0.864936	1	0.884	1
CWC15	0.000681026	1.11598	1	1	1
RPL8	0.000681026	0.47558	1	1	1
AL009174.1	0.00068347	-0.326665	0.095	0.419	1
RYK	0.000683509	-0.99072	0.595	0.837	1
EIF2B5	0.000683516	-0.270154	0.262	0.721	1
LRMDA	0.000686181	-1.07242	0.119	0.465	1
SPATC1	0.000688187	-0.26488	0.167	0.558	1
HHAT	0.000688187	-0.565413	0.167	0.558	1
COPS5	0.000690088	0.769596	0.929	0.93	1
LMNB2	0.000694081	0.414079	0.214	0.698	1
DUS4L	0.000694285	-0.980577	0.143	0.512	1
BCL2	0.000694296	-0.864297	0.143	0.558	1
C6orf52	0.000694345	1.23296	0.5	0.163	1
PNRC1	0.000695796	-0.603339	0.81	0.953	1
MED4	0.000699215	1.08597	0.905	0.907	1
REPS1	0.000699312	-0.767853	0.643	0.907	1
YTHDF1	0.000700868	-0.337741	0.31	0.767	1
EFHD2	0.000701288	-0.832417	0.857	1	1
ILF2	0.000701924	0.707238	0.976	0.907	1
TRPV3	0.000703173	-0.425806	0.19	0.581	1
NEMP1	0.000703989	-0.587176	0.19	0.558	1
FAM229B	0.000704611	0.924603	1	0.977	1
GNA13	0.000704702	-0.651216	0.405	0.837	1
PHKB	0.000706643	-0.595022	0.667	0.907	1
STX10	0.000706952	-0.844469	0.071	0.395	1
ZNF407	0.000709533	-0.974226	0.286	0.674	1
LAMTOR5-AS1	0.000710028	0.618686	0.738	0.442	1
PRKX	0.000712951	-1.32328	0.476	0.814	1
RNFT2	0.000714054	-0.868156	0.119	0.465	1
AC110011.1	0.000714251	-0.309448	0.167	0.558	1
CYP26B1	0.000716758	-0.415909	0.19	0.628	1
DYNLL2	0.000719154	-0.712542	0.667	0.953	1
AL117379.1	0.000720743	-0.602719	0.024	0.302	1
NR2F2	0.000720743	-2.77779	0.024	0.302	1
ERGIC1	0.00072109	-1.50437	0.357	0.767	1
KCTD18	0.000721875	-0.571159	0.262	0.698	1
NOL11	0.000723949	-0.713331	0.357	0.744	1
PARP4	0.000724879	-0.581365	0.357	0.721	1
CAMSAP3	0.000724879	-1.54917	0.357	0.721	1
WARS	0.00072548	1.2521	0.833	0.698	1
CHUK	0.000729277	-0.658167	0.19	0.581	1
PI4K2B	0.000729277	-1.28021	0.19	0.581	1
TMEM209	0.000729838	-0.602636	0.548	0.907	1
MYADML	0.000730241	1.36108	0.524	0.233	1
C2orf73	0.000733575	1.41289	0.929	0.884	1
RBAKDN	0.000734243	0.666717	0.429	0.116	1
AOX1	0.000744233	-1.24367	0.262	0.651	1
RPS7P11	0.000744633	-1.31123	0.524	0.837	1
UBE2M	0.000745783	-0.644065	0.667	0.884	1
EMP3	0.000748699	-1.1913	0.548	0.837	1
HSD17B12	0.000752706	-0.929365	0.81	0.86	1
DNAL4	0.000753525	1.39427	0.857	0.721	1
HMGN3	0.000754044	0.546594	0.976	1	1
AC018558.1	0.000754573	1.48927	0.881	0.744	1
TRAF5	0.000756279	-0.852077	0.19	0.581	1
AL359715.3	0.000757167	-0.438733	0.024	0.302	1
CACHD1	0.000757275	-0.292856	0.024	0.302	1
TCEAL7	0.000757275	-0.622338	0.024	0.302	1
KRT7	0.000757275	-1.0476	0.024	0.302	1
HMGCS2	0.000757377	0.690917	0.929	0.884	1
ENHO	0.00075764	-1.2278	0.19	0.558	1
AC000095.2	0.000757771	0.536626	0.452	0.14	1
ITM2B	0.000759641	-0.591472	0.881	0.977	1
DNAJB6	0.000760729	0.720216	0.976	0.93	1
DLGAP1	0.000761207	-0.905823	0.381	0.721	1
RPS4XP11	0.000763334	-0.50613	0.048	0.349	1
HLA-A	0.000763371	-0.875178	0.81	0.93	1
AF107885.2	0.000763427	-0.821721	0.048	0.349	1
LINC02076	0.000763807	1.46133	0.762	0.512	1
FNIP2	0.000764998	-1.09882	0.429	0.814	1
CD99	0.00076959	-0.90327	0.857	0.953	1
AC016831.1	0.000770373	-0.647895	0.071	0.395	1
SEMA4B	0.000771063	-0.940678	0.31	0.721	1
JARID2	0.000774016	-1.05225	0.357	0.744	1
GOLT1B	0.000774261	-1.00953	0.31	0.744	1
ANKRD9	0.000775213	0.553753	0.31	0.767	1
FAM3C	0.000776197	-0.920041	0.524	0.814	1
UBQLN4	0.000776776	-1.04282	0.167	0.535	1
UQCC2	0.000778135	0.850943	0.929	0.837	1
C6orf48	0.000779936	0.983968	0.976	1	1
AC093671.1	0.000783476	1.11737	0.524	0.209	1
SLC35E3	0.00078388	-0.289232	0.286	0.698	1
FAM204A	0.00078422	1.42413	0.929	0.93	1
NUP93	0.00078422	1.36022	0.929	0.93	1
DIP2C	0.000786277	-0.796739	0.476	0.814	1
NDRG4	0.000788085	-0.791622	0.833	0.907	1
UHMK1	0.00078887	-0.525081	0.5	0.837	1
TMEM131	0.000795109	-0.859726	0.643	0.907	1
PRSS16	0.00079552	-0.353818	0.024	0.302	1
MAP2K6	0.00079552	-0.419797	0.024	0.302	1
RARA-AS1	0.00079552	-0.432965	0.024	0.302	1
EPS8L2	0.00079552	-0.501838	0.024	0.302	1
AL590560.2	0.00079552	-0.544619	0.024	0.302	1
NPIPA2	0.000796551	-0.346342	0.095	0.442	1
DOCK9	0.000797734	-0.746418	0.262	0.651	1
GPR157	0.000804028	-0.513377	0.071	0.395	1
ITPRIPL2	0.000804028	-0.833328	0.071	0.395	1
CASC10	0.000804028	-1.42564	0.071	0.395	1
BSPRY	0.000804111	-0.711081	0.119	0.465	1
ZNF550	0.000806765	-1.18942	0.095	0.419	1
NETO2	0.000808894	-0.423824	0.143	0.512	1
CMAS	0.000823688	0.629249	0.952	0.953	1
NPC2	0.000823688	-0.64963	0.905	1	1
MLST8	0.000824841	1.37189	0.643	0.395	1
PCIF1	0.000825803	-1.64321	0.262	0.651	1
GCLC	0.000828774	-1.13763	0.357	0.721	1
ABHD3	0.000834537	-0.660727	0.238	0.651	1
SNRK	0.000834537	-1.60657	0.214	0.674	1
HBM	0.000835434	-0.854319	0.024	0.302	1
AC005009.1	0.000835552	-0.35351	0.024	0.302	1
GPBAR1	0.000835552	-0.393561	0.024	0.302	1
S100A9	0.000835552	-0.78313	0.024	0.302	1
HPS6	0.000836093	-1.05215	0.048	0.349	1
CTF1	0.000836093	-1.9503	0.048	0.349	1
PAPSS2	0.000836662	0.868275	0.167	0.628	1
ZBTB26	0.000836721	-1.27948	0.19	0.512	1
ZEB2	0.000847257	-0.961306	0.476	0.884	1
SLC2A4RG	0.000847308	-0.634678	0.5	0.86	1
C9orf3	0.000854785	1.11084	0.262	0.651	1
SLC16A1-AS1	0.000854785	-0.60389	0.262	0.651	1
SYNJ1	0.00087007	1.71331	0.214	0.651	1
GTF2IP20	0.000871359	-0.826616	0.405	0.814	1
USP24	0.000873598	-0.782937	0.357	0.791	1
FGFR2	0.000874785	-0.766745	0.048	0.349	1
SBF2	0.000882081	-0.307374	0.31	0.721	1
FBXO30	0.000882081	-1.04536	0.333	0.698	1
EHMT2	0.000884226	-0.736565	0.548	0.884	1
HIST1H2BD	0.000887381	-0.570154	0.238	0.581	1
CCDC57	0.000889804	-1.51075	0.476	0.837	1
TAF1	0.000891226	-0.934314	0.286	0.721	1
NDUFV2	0.000894409	-0.401058	0.238	0.651	1
HSD17B3	0.000899265	-0.262546	0.095	0.442	1
AL133485.1	0.000902363	0.400678	0.262	0.674	1
OAZ2	0.00090313	0.899251	0.905	0.93	1
RPS7P3	0.000904103	-0.369021	0.048	0.326	1
SAE1	0.000905093	0.588353	0.905	0.744	1
ARL4A	0.000905546	1.0568	0.952	0.953	1
TSTA3	0.000911669	1.73049	0.881	0.884	1
DCUN1D3	0.000912062	-0.534775	0.333	0.698	1
ENG	0.000913355	0.564186	0.071	0.395	1
TRPV1	0.000913355	-0.6195	0.071	0.395	1
AC026401.3	0.000913355	-1.5791	0.071	0.395	1
PCDHB10	0.000917447	-0.32763	0.095	0.442	1
FYCO1	0.000917513	-1.45829	0.095	0.395	1
ODF3L1	0.000917542	1.22277	0.476	0.163	1
MT-CYB	0.000922061	-0.366446	1	1	1
AC008736.3	0.000922135	1.99484	0.548	0.233	1
LNP1	0.000923772	1.54121	0.69	0.488	1
CPSF3	0.000931986	0.31786	0.952	0.884	1
PIH1D2	0.000933927	1.46581	0.952	0.93	1
UQCRFS1	0.000934952	0.433795	1	0.953	1
BACE1	0.000939182	-0.413145	0.452	0.837	1
TMED5	0.000939646	-0.981095	0.667	0.837	1
AL691432.2	0.000940622	-0.565214	0.119	0.465	1
AC113404.3	0.000946734	-0.310727	0.048	0.326	1
PSMD6	0.000949738	0.708384	0.976	0.977	1
LINC02035	0.000952757	-2.17741	0.071	0.395	1
BAG3	0.000953017	-0.799498	0.286	0.721	1
EXT1	0.00095825	-0.53063	0.167	0.558	1
BOLA2B	0.000965908	-1.12851	0.262	0.674	1
AC083973.1	0.000967541	1.54807	0.905	0.837	1
ZNF175	0.000969687	0.290775	0.143	0.558	1
TAF13	0.000970918	-0.713554	0.548	0.86	1
PEAK1	0.000972039	-0.637754	0.548	0.93	1
WFDC6	0.000972416	-0.920539	0.738	0.884	1
TRIM8	0.000973016	-1.37939	0.595	0.86	1
HIST1H2APS1	0.000976766	2.81679	0.548	0.209	1
CDKN2D	0.000977834	2.1205	0.643	0.419	1
SEC24B	0.000977834	-1.15096	0.357	0.698	1
PSMB1	0.000979904	0.514101	0.976	0.977	1
COLGALT2	0.00099122	-0.688602	0.048	0.326	1
SLC8B1	0.000993075	-0.623574	0.286	0.698	1
IRF6	0.000993727	-0.716421	0.071	0.395	1
GRASP	0.00099773	-0.431969	0	0.233	1
ZBTB11-AS1	0.000997913	-0.262356	0	0.233	1
RLBP1	0.000997913	-0.290739	0	0.233	1
PECR	0.000997913	-0.351621	0	0.233	1
LINC01561	0.000997913	-0.377946	0	0.233	1
OLFML3	0.000997913	-0.387577	0	0.233	1
AL021937.3	0.000997913	-0.396199	0	0.233	1
NTM	0.000997913	-0.584265	0	0.233	1
ADAM28	0.000997913	-0.642538	0	0.233	1
SLC9A9	0.000997913	-0.644839	0	0.233	1
DAB2	0.000997913	-0.696194	0	0.233	1
PRSS27	0.000997913	-0.833642	0	0.233	1
ADM	0.000997913	-0.864523	0	0.233	1
SYDE2	0.000997913	-1.06704	0	0.233	1
EPS15	0.00100067	-0.826151	0.714	0.953	1
AC145285.6	0.00100105	-0.276525	0.048	0.349	1
C5AR1	0.00100105	-1.02921	0.048	0.349	1
CDC20	0.00100125	1.42135	0.738	0.558	1
POLR3B	0.00100357	-1.2292	0.214	0.605	1
SMPD2	0.0010059	1.44674	0.881	0.814	1
MAPKAPK3	0.00101414	-0.259969	0.095	0.442	1
ST6GALNAC5	0.00101414	-0.681681	0.095	0.442	1
NYNRIN	0.00101876	-0.492585	0.286	0.721	1
LINC00092	0.00102324	-0.328438	0.024	0.279	1
IFT22	0.00102679	1.54359	1	0.93	1
TAF7	0.00102697	0.455023	1	0.953	1
ZMAT1	0.00103188	-0.565815	0.286	0.674	1
AURKC	0.00103234	1.11335	0.952	0.721	1
TIMELESS	0.00103581	-0.366882	0.119	0.488	1
ALDH16A1	0.00103632	-0.479944	0.071	0.395	1
AC004076.2	0.00103632	-0.697949	0.071	0.395	1
SYCP3	0.00104403	0.509393	0.81	0.512	1
AC012158.1	0.00104451	1.79453	0.69	0.372	1
MTMR10	0.00104452	-0.357107	0.19	0.581	1
COL5A3	0.00104675	-0.297616	0.048	0.349	1
PROK2	0.00105085	1.14135	0.5	0.186	1
TEX22	0.00105677	1.1026	0.119	0.465	1
WASHC1	0.00105767	-0.481629	0.452	0.767	1
UBQLN2	0.00105879	-0.706893	0.333	0.767	1
ADK	0.00105883	1.0181	0.881	0.837	1
TTK	0.00105916	0.514202	0.81	0.558	1
ZUP1	0.00106172	-0.789785	0.31	0.674	1
ME2	0.00106189	-0.784772	0.643	0.884	1
SMAD4	0.00106924	-0.417086	0.548	0.884	1
TSPAN14	0.00107079	-0.391911	0.31	0.698	1
LINC01003	0.00107559	-0.872546	0.238	0.605	1
SGMS2	0.00107608	-0.309734	0.119	0.488	1
MT-TM	0.00107864	-1.26715	0.619	0.907	1
UBASH3B	0.00107941	-0.256285	0.31	0.744	1
SEPHS1	0.00108509	0.270568	0.262	0.698	1
ARHGEF40	0.00108928	-0.620151	0.238	0.628	1
MEN1	0.00108928	-1.18948	0.238	0.628	1
CCDC36	0.00109209	0.768877	0.786	0.442	1
ZFAND5	0.00109234	-0.391692	0.905	1	1
CNBP	0.00109271	0.660984	0.976	0.953	1
TFE3	0.00109383	-0.782342	0.333	0.767	1
TLNRD1	0.00109438	-0.269199	0.048	0.349	1
RNF214	0.00109875	-1.17272	0.262	0.628	1
C2orf68	0.00110452	1.46838	0.881	0.814	1
ZC3H14	0.00110941	0.988064	0.976	0.93	1
SAP30L	0.00111269	-0.691714	0.31	0.721	1
MMP11	0.00112109	-0.352931	0.19	0.581	1
SERBP1	0.00112374	0.643361	1	0.977	1
EMC3	0.00112673	0.790884	0.952	0.953	1
SDHC	0.001128	1.38417	0.81	0.791	1
LRMP	0.00112998	-0.371659	0.024	0.279	1
KLC1	0.00113329	-0.28105	0.5	0.884	1
SNORD3A	0.00114142	-3.8123	0.119	0.465	1
C5orf30	0.00114207	-1.21667	0.381	0.744	1
BNIP3L	0.0011443	0.565894	0.929	0.977	1
ICMT	0.00114987	-0.629506	0.214	0.581	1
DHX38	0.00115236	-0.616553	0.214	0.628	1
FAM210B	0.00115991	0.694268	0.262	0.698	1
TET2	0.001161	-0.433442	0.119	0.488	1
LSM3	0.00116252	0.792497	0.952	0.977	1
PCDHB16	0.00116339	-0.981147	0.19	0.512	1
ARMC10	0.00116406	-0.721719	0.429	0.791	1
CIAO2B	0.00117857	0.91306	0.929	0.93	1
IGHGP	0.00117945	1.01885	0.619	0.349	1
LSS	0.00117951	-0.706161	0.357	0.767	1
OGA	0.00118463	-0.634435	0.762	0.977	1
MAMDC4	0.00118677	-0.744292	0.071	0.372	1
PLXND1	0.00118713	-0.39237	0.024	0.279	1
C9orf139	0.00118713	-0.553657	0.024	0.279	1
CRIM1	0.00118785	-1.54902	0.571	0.814	1
LINGO1	0.00118922	-0.786407	0.048	0.326	1
CYB5D2	0.00119549	0.972825	0.952	0.884	1
ZNF717	0.00119921	-0.333538	0.262	0.698	1
SAMD15	0.00120159	1.55812	0.762	0.465	1
GSR	0.00120166	-0.288126	0.429	0.791	1
C12orf40	0.00120618	1.47085	0.524	0.186	1
RPS6KA3	0.00121087	-0.626708	0.095	0.419	1
GREB1L	0.0012111	-1.13121	0.19	0.535	1
PRKAA1	0.00121201	-0.42563	0.738	0.953	1
CD58	0.0012193	-0.416184	0.405	0.791	1
ZNF117	0.00123044	-1.13104	0.476	0.814	1
VWA8	0.00123407	-0.327843	0.214	0.628	1
ASPSCR1	0.00123407	-0.338292	0.238	0.605	1
KCTD12	0.00123644	-0.90526	0.714	0.93	1
HSBP1	0.00123901	0.525434	1	0.977	1
CRISPLD2	0.00123992	-0.408685	0.143	0.488	1
KIAA0753	0.00124039	-0.550295	0.405	0.814	1
LINC01895	0.00124413	-0.543667	0.048	0.326	1
UBE2Q2	0.00124476	-0.722613	0.548	0.837	1
SMIM13	0.0012458	-0.946887	0.19	0.581	1
MKNK1-AS1	0.00124694	-0.265945	0.024	0.279	1
MIMT1	0.00124694	-0.279013	0.024	0.279	1
HIST2H4B	0.00124694	-0.428332	0.024	0.279	1
RELT	0.00124694	-0.539197	0.024	0.279	1
MROH7	0.0012483	-0.621004	0.524	0.884	1
ODF3L2	0.00125298	0.653868	0.286	0.698	1
OVOL1	0.00125329	1.15063	0.524	0.233	1
KLB	0.00125338	1.52637	0.524	0.233	1
PARP11	0.00125781	-1.43013	0.381	0.744	1
MASTL	0.0012581	-0.579333	0.238	0.651	1
PPIAP22	0.00126003	-0.970869	0.476	0.744	1
AC022148.1	0.00126176	-0.547165	0.167	0.512	1
BMP2K	0.00126176	-1.01529	0.167	0.512	1
LCN12	0.00126612	-0.531633	0.143	0.512	1
NDUFB5	0.00127135	0.812007	0.929	0.907	1
PLEKHJ1	0.00127135	0.793468	0.905	0.93	1
AMD1	0.00127135	-0.412141	0.833	1	1
CCDC38	0.00127462	1.18093	0.738	0.442	1
TRIM41	0.0012756	-1.38275	0.429	0.837	1
RPL35A	0.00127977	-0.412303	1	1	1
LINGO1-AS1	0.00128022	-0.473688	0.119	0.465	1
TTC28-AS1	0.00128134	0.257674	0.262	0.698	1
EIF3G	0.00128252	1.2247	0.857	0.814	1
DPCD	0.0012833	1.17627	0.976	0.791	1
TMEM170B	0.00128477	-0.550505	0.167	0.512	1
SLC30A6	0.0012856	-0.596922	0.333	0.767	1
LIMS1	0.00128632	1.33619	0.786	0.837	1
C6orf106	0.00128944	-1.21324	0.548	0.884	1
CYB5R2	0.00129419	1.23611	0.976	0.93	1
SIK1B	0.00130138	-0.337285	0.048	0.326	1
COL18A1	0.00130138	-0.730335	0.048	0.326	1
SHCBP1L	0.00130312	1.57383	0.952	0.814	1
DDX19B	0.00130433	0.912522	0.81	0.581	1
SH2D7	0.00130563	0.595271	0.333	0.07	1
SNX25	0.00130649	-0.622775	0.405	0.698	1
AD000864.1	0.00130952	-0.45953	0.024	0.279	1
AC079140.3	0.00130952	-0.632356	0.024	0.279	1
PNPLA1	0.00130952	-0.718032	0.024	0.279	1
AC012213.4	0.00131138	-0.527242	0.095	0.419	1
TRMT112	0.00131351	0.699814	0.929	0.953	1
FAM20C	0.00131352	0.411686	0.143	0.512	1
L3MBTL3	0.00132125	-0.572201	0.214	0.581	1
FBXO21	0.00132175	0.968738	1	0.977	1
ELOC	0.00132175	0.612793	1	0.977	1
CITED1	0.00132175	0.588454	1	1	1
CRLS1	0.00132469	-0.75211	0.619	0.884	1
AP3M2	0.0013308	-0.849083	0.452	0.837	1
FTX	0.00134094	-0.835652	0.405	0.791	1
KPNA4	0.00134694	-0.654592	0.714	0.907	1
SNF8	0.00135102	-1.04985	0.381	0.767	1
VASP	0.00135348	-0.921983	0.31	0.721	1
AC138305.3	0.00136322	-0.381598	0.119	0.419	1
CTBP1	0.00137001	-0.853421	0.571	0.837	1
TMEM63A	0.00137499	-0.4396	0.024	0.279	1
LITAF	0.00137499	-1.87335	0.024	0.279	1
OSER1	0.00137652	1.10052	0.976	0.977	1
AC005828.1	0.00138111	-0.804404	0.095	0.395	1
AC007391.1	0.00138123	1.97886	0.452	0.14	1
MAP3K7CL	0.00138128	-0.688663	0.143	0.535	1
AC006012.1	0.00139351	1.70031	0.929	0.907	1
KPNA5	0.00139791	1.19653	0.881	0.767	1
MMP24OS	0.0014011	-0.646425	0.143	0.465	1
LINC01490	0.00140384	-0.656785	0.071	0.372	1
RALGAPA1	0.00140587	-0.500803	0.381	0.814	1
TMEM43	0.0014071	-1.01353	0.452	0.767	1
ZFAS1	0.00140947	-1.20201	0.643	0.93	1
TMEM165	0.00141245	-1.15112	0.643	0.837	1
MT1E	0.00141303	-0.736998	0.143	0.512	1
PAF1	0.00142134	1.14735	0.833	0.767	1
HSP90AB3P	0.00142498	0.723708	0.81	0.721	1
GNA12	0.00142898	-0.545045	0.357	0.767	1
TTBK2	0.00142919	-0.345921	0.452	0.86	1
NMT2	0.00143441	0.847291	0.905	0.907	1
CPE	0.00143657	-0.560845	0.833	1	1
ZBTB10	0.00143664	-1.11304	0.524	0.907	1
ANKRD16	0.00143847	-0.702938	0.262	0.628	1
AMZ2	0.0014406	1.42537	0.976	0.953	1
MICALL1	0.001442	0.440129	0.19	0.628	1
VHL	0.00144229	-0.317818	0.19	0.558	1
ZBED3	0.00144229	-0.704441	0.19	0.558	1
XKR6	0.00144271	-0.405963	0.167	0.535	1
UVSSA	0.00144561	-0.898649	0.31	0.744	1
ZNF793-AS1	0.00144695	1.36191	0.881	0.651	1
ARHGAP27P1-BPTFP1-KPNA2P3	0.0014543	-0.353937	0.143	0.465	1
AC136469.2	0.0014543	-0.450125	0.143	0.465	1
FAM236B	0.00145533	-0.553728	1	0.977	1
TMEM123	0.00145655	-0.588009	0.786	0.907	1
SEZ6L2	0.00145859	-1.04719	0.667	0.791	1
RNF151	0.00146005	0.866677	0.952	0.907	1
OR7E38P	0.00146373	-0.339255	0.071	0.372	1
AC021078.1	0.00147492	-0.972992	0.405	0.721	1
GID8	0.00148475	-0.959731	0.452	0.884	1
MTMR4	0.00148574	-0.744817	0.786	0.86	1
CASP4	0.00148802	-1.34966	0.048	0.326	1
MEGF9	0.00148955	0.536874	0.119	0.465	1
FAM86C2P	0.00149076	0.794341	0.214	0	1
CERS6	0.00149137	-0.513647	0.452	0.814	1
EXOSC8	0.00149182	1.00113	0.881	0.651	1
AL118506.1	0.00149187	-0.416257	0.238	0.581	1
KATNA1	0.00150147	0.880956	0.881	0.814	1
DYRK1A	0.00150431	-0.742911	0.548	0.884	1
SPTLC1	0.0015131	-0.491546	0.738	1	1
AC012070.1	0.00151507	-0.315606	0.024	0.279	1
AP001505.1	0.00151507	-0.654524	0.024	0.279	1
TNFRSF25	0.00151585	0.50891	0.119	0.442	1
ATP7A	0.00151585	-0.606673	0.119	0.442	1
SLC35E2B	0.00151593	-0.277531	0.19	0.605	1
MRPL22	0.00153089	0.766727	1	0.953	1
SLFN5	0.00153576	-0.583739	0.095	0.419	1
AF233439.1	0.0015397	1.72207	0.643	0.395	1
SYN3	0.00154617	-0.57377	0.19	0.558	1
CSKMT	0.00154635	-0.289127	0.381	0.744	1
TMEM232	0.0015482	1.7465	0.833	0.651	1
AC012507.4	0.0015487	-0.484852	0.167	0.535	1
CCPG1	0.00155368	-0.902762	0.262	0.605	1
PRPF40A	0.0015542	0.619496	0.976	0.977	1
AC126474.2	0.00155551	-1.63553	0.048	0.326	1
ZNF664	0.00155741	-0.558235	0.357	0.791	1
ZNF781	0.00156599	-0.464871	0.333	0.721	1
TAF9B	0.00156718	-0.308918	0.262	0.651	1
EIF4ENIF1	0.00157196	-0.669413	0.619	0.86	1
MSN	0.0015754	-0.812375	0.143	0.512	1
RPL23	0.00157783	-0.720391	0.952	1	1
LEMD2	0.00158156	-0.675112	0.357	0.744	1
GNG7	0.00158542	1.11046	0.833	0.698	1
MFSD5	0.00158828	-0.527722	0.333	0.744	1
IGFBP7	0.00158993	-0.595718	0.024	0.279	1
AC019131.2	0.00158993	-0.855718	0.024	0.279	1
SLC7A2	0.00159163	-0.457179	0.619	0.884	1
GPX4	0.0016011	0.874017	1	1	1
FADS2	0.00161667	-0.646202	0.333	0.721	1
ZNF518B	0.00161706	-0.715452	0.5	0.814	1
DDX42	0.00162049	-1.0685	0.619	0.86	1
ATR	0.00162132	-0.48994	0.357	0.767	1
ATG3	0.00162524	0.803239	0.952	0.953	1
LYN	0.00162564	-0.88791	0.048	0.326	1
C5	0.00162582	-0.736853	0.048	0.326	1
ODF2	0.0016261	1.01555	1	0.953	1
AC011228.1	0.00162616	0.5204	0.643	0.349	1
MYCBPAP	0.00162706	1.32529	0.833	0.814	1
C2CD6	0.00163654	2.11118	0.881	0.884	1
SLC22A17	0.00163941	-0.870806	0.357	0.721	1
RHOXF2B	0.00164156	-0.774588	0.333	0.698	1
CIPC	0.00164156	-1.00283	0.333	0.698	1
LINC00254	0.00164251	-0.57124	0.262	0.628	1
AHCYL2	0.00164449	-1.61658	0.5	0.721	1
RYR3	0.00165451	-0.604705	0.119	0.419	1
NAP1L2	0.00165734	-1.26449	0.071	0.372	1
RASGRP3	0.00166424	-0.60777	0.143	0.488	1
ZFYVE21	0.00166528	0.99826	0.881	0.907	1
LINC02174	0.00166819	0.397844	0.024	0.279	1
RILP	0.00166819	-0.705285	0.024	0.279	1
SRPK1	0.00167089	0.941474	0.952	0.884	1
ABRAXAS2	0.00167159	-0.72612	0.19	0.581	1
SGSM2	0.0016735	-0.697227	0.262	0.651	1
PPP1R14A	0.00167572	0.741714	1	0.953	1
NOL6	0.0016794	-0.56025	0.31	0.674	1
RAB35	0.00168185	-1.15888	0.167	0.512	1
NKRF	0.00168649	-0.742908	0.095	0.395	1
TMCO3	0.00168767	-0.665997	0.452	0.814	1
TBC1D10A	0.00168769	1.26826	0.786	0.581	1
SLCO6A1	0.00168769	1.22417	0.81	0.558	1
SUCO	0.00169122	-0.583399	0.667	0.907	1
MT1X	0.00169122	-0.793226	0.667	0.907	1
AHR	0.00169283	0.751371	0.167	0.558	1
GOLGA6A	0.00169618	0.808366	0.738	0.488	1
PAM	0.00169747	-0.900465	0.095	0.372	1
FAM92A	0.00170105	1.09742	0.976	0.977	1
WAC	0.00170118	-0.935914	0.762	0.953	1
2021-03-01	0.00170266	-0.909403	0.071	0.349	1
PYM1	0.00170493	1.05041	0.833	0.767	1
2021-09-11	0.00171921	-0.815123	0.119	0.419	1
MIGA2	0.00172162	-1.79309	0.167	0.535	1
NSMCE1	0.00172178	0.872784	0.929	0.907	1
SLC1A4	0.00172579	-0.34845	0.143	0.488	1
COX7B2	0.00172592	0.699423	0.952	0.953	1
C4orf33	0.00172954	-0.789917	0.238	0.605	1
NSMAF	0.00172965	-1.02418	0.238	0.605	1
PFAS	0.00172965	-1.32228	0.238	0.605	1
RAB22A	0.00173413	-0.360802	0.286	0.698	1
ZNF571	0.00174427	-0.797526	0.31	0.698	1
JAZF1	0.00175014	-0.821719	0.571	0.837	1
ZNF655	0.00175086	-0.353772	0.548	0.907	1
MRPS10	0.00175298	1.16468	0.857	0.86	1
CBX7	0.00175456	-2.72001	0.095	0.395	1
MRPS28	0.00175504	-0.672537	0.31	0.628	1
RFLNB	0.00175688	-0.99592	0.048	0.302	1
LARGE1	0.00175951	-0.298665	0.19	0.581	1
SCRN1	0.00176381	-0.523536	0.738	0.93	1
PBX3	0.00177348	-0.635305	0.452	0.791	1
TMEM184B	0.00177526	-0.312211	0.19	0.558	1
ULK3	0.00177621	-0.656561	0.405	0.791	1
ZNF473	0.00177832	0.804091	0.81	0.628	1
EGFLAM-AS2	0.00178929	-0.741918	0.167	0.465	1
ZSCAN12	0.0017905	-0.283599	0.31	0.674	1
ZNF136	0.00179072	-0.480626	0.31	0.674	1
MAVS	0.00179449	-0.860638	0.429	0.837	1
ADGRD1	0.00180191	-0.478678	0.333	0.744	1
PER3	0.0018037	-0.499363	0.238	0.628	1
HBP1	0.00180896	-1.24735	0.381	0.744	1
SURF2	0.00181242	1.41725	0.857	0.884	1
PDE4DIP	0.00181279	-0.815827	0.262	0.628	1
TP53INP1	0.00182748	-0.793584	0.524	0.86	1
MDK	0.00182952	-1.95591	0.286	0.721	1
CCNH	0.00183127	0.852098	0.952	0.93	1
TTC19	0.00183744	-0.988544	0.381	0.744	1
DTX1	0.00184544	-0.83505	0.024	0.256	1
SLC47A1P2	0.0018464	-0.47149	0.167	0.535	1
CAPN11	0.00184897	2.02782	0.714	0.442	1
ID4	0.0018508	-0.77143	0.69	0.93	1
ARHGAP23	0.00185101	-1.27808	0.643	0.86	1
CINP	0.00185347	1.2764	0.881	0.814	1
NBEAL2	0.00185467	-0.362434	0.048	0.326	1
PLCB3	0.00185521	-0.28577	0.143	0.488	1
NAA30	0.00185641	-0.72489	0.643	0.837	1
SMTN	0.00185671	-1.55079	0.214	0.605	1
KNTC1	0.00185943	-0.941192	0.357	0.721	1
CCDC62	0.00186225	1.73559	0.905	0.744	1
CAMKK1	0.00186388	-0.414734	0.357	0.674	1
CCT2	0.00187382	0.574426	1	1	1
COX6C	0.00187382	0.449505	1	1	1
RPUSD3	0.00187694	0.976881	0.905	0.884	1
KCNU1	0.00188305	-0.682572	0.19	0.581	1
SREBF2-AS1	0.00189836	1.73959	0.381	0.116	1
DIRAS1	0.00190144	-2.1442	0.119	0.442	1
PI4K2A	0.00190878	-0.396247	0.286	0.698	1
MEIS1	0.00191185	-1.62178	0.19	0.512	1
NWD1	0.0019195	-0.275499	0	0.209	1
AC069547.1	0.0019195	-0.281221	0	0.209	1
AC008567.2	0.0019195	-0.297363	0	0.209	1
PLCB2	0.0019195	-0.400561	0	0.209	1
RNU5A-1	0.0019195	-0.414304	0	0.209	1
CTU1	0.0019195	-0.460282	0	0.209	1
ANKRD34C-AS1	0.0019195	-0.483158	0	0.209	1
FLRT2	0.0019195	-0.515092	0	0.209	1
CSF3R	0.0019195	-0.542163	0	0.209	1
AP002478.1	0.0019195	-0.547459	0	0.209	1
AC003956.1	0.0019195	-0.583191	0	0.209	1
DDX11-AS1	0.0019195	-0.649816	0	0.209	1
AC005332.3	0.0019195	-0.74345	0	0.209	1
CXCL12	0.0019195	-0.842656	0	0.209	1
BTC	0.0019195	-1.17608	0	0.209	1
SAMD9	0.0019195	-1.49392	0	0.209	1
DNAJC30	0.0019237	1.06437	0.857	0.884	1
TGFBR1	0.0019261	0.536943	0.452	0.837	1
2021-03-03	0.0019291	1.07884	0.881	0.791	1
PLBD2	0.0019355	-0.273328	0.69	0.884	1
KCNQ1	0.0019373	-0.417585	0.048	0.326	1
FERMT1	0.0019373	-0.423024	0.048	0.326	1
AC092506.1	0.00193833	0.729746	0.262	0.023	1
TSPYL4	0.00194401	-0.985469	0.452	0.791	1
BBX	0.00194539	0.495576	1	0.953	1
KIF3A	0.0019459	1.72146	0.833	0.884	1
GULP1	0.0019473	1.16985	0.857	0.698	1
GM2A	0.00194771	-0.637504	0.429	0.791	1
CRYZ	0.00194797	-0.381628	0.19	0.581	1
SDHAP1	0.0019518	-0.533523	0.238	0.581	1
AP002956.1	0.00195217	-4.30669	0.071	0.372	1
ICE1	0.00195555	-0.722982	0.429	0.86	1
NPFFR1	0.00197385	-0.300853	0.119	0.442	1
MBNL1	0.00197644	-0.533612	0.643	0.907	1
UVRAG	0.00197776	-1.02086	0.19	0.535	1
PWWP2A	0.00197933	-0.642671	0.357	0.721	1
AC018643.1	0.00198448	-0.327356	0.214	0.605	1
PTPRVP	0.00199349	0.321189	0.143	0.488	1
CAVIN3	0.00200043	0.977758	1	0.86	1
TSGA10	0.00200359	0.68708	0.976	0.953	1
PICALM	0.00200619	-0.54456	0.69	0.953	1
ACTG2	0.00202307	-0.523529	0.167	0.488	1
GPX2	0.00202308	0.298859	0.048	0.326	1
ARPC1B	0.00202387	-0.592667	0.524	0.837	1
GSAP	0.00202401	-0.761761	0.143	0.465	1
POLA2	0.0020295	2.05756	0.452	0.186	1
SLC36A4	0.0020313	-0.775869	0.357	0.744	1
SMPD4	0.00203141	-1.11023	0.405	0.698	1
NCDN	0.00203395	-0.575816	0.31	0.674	1
FAHD2B	0.00203462	0.373162	0.81	0.605	1
SYNJ2	0.00203506	-0.329502	0.19	0.558	1
VPS9D1	0.00203506	-1.93732	0.19	0.558	1
PPP1R1B	0.00203903	-0.766061	0.452	0.767	1
FKBP4	0.00204371	1.12711	0.619	0.395	1
PGBD5	0.00204843	-0.612063	0.333	0.698	1
CLIP3	0.00204921	-0.822192	0.167	0.535	1
NRG2	0.00205273	-0.387568	0.095	0.395	1
ZNF813	0.00205393	-0.947197	0.071	0.349	1
CAV1	0.00205393	-2.5918	0.071	0.349	1
ISOC2	0.00207964	1.86185	0.69	0.442	1
YWHAH	0.00207964	-0.99509	0.333	0.791	1
PTPN13	0.00208587	-1.11163	0.571	0.93	1
FBXO38	0.00208906	-0.508447	0.405	0.86	1
AKIP1	0.00208929	1.24374	0.69	0.581	1
MIB2	0.00209023	0.704005	0.214	0.651	1
C11orf88	0.00209637	1.25044	0.762	0.651	1
CAMSAP1	0.00209915	0.622605	0.405	0.767	1
CSRP2	0.00209926	1.18309	0.714	0.465	1
AC009107.1	0.00210074	-0.275918	0.048	0.302	1
KCND3-AS1	0.00210074	-0.344752	0.048	0.302	1
PRRX1	0.00210707	-0.485973	0.524	0.814	1
ZNF560	0.00210918	-0.812253	0.5	0.791	1
LRRCC1	0.00211307	1.75081	0.976	0.814	1
EEF1A1P5	0.00211307	-0.879421	0.81	0.977	1
CLCN4	0.00211358	0.390236	0.333	0.698	1
PHF7	0.00212164	0.808033	1	1	1
PLK1	0.00212452	1.26433	0.571	0.302	1
RCC1L	0.00212569	-0.405735	0.476	0.837	1
PML	0.00212631	-0.688142	0.119	0.442	1
SKIDA1	0.00213444	-0.511129	0.095	0.395	1
LINC01776	0.0021371	-0.498873	0.024	0.256	1
AC007494.3	0.0021371	-0.668241	0.024	0.256	1
AC113378.1	0.00214047	-0.443183	0.071	0.349	1
LINC01977	0.00214047	-0.923977	0.071	0.349	1
DNAJB11	0.00215333	-0.745424	0.5	0.767	1
PCDHB13	0.00215722	-0.682894	0.095	0.372	1
MTCH2	0.00215727	0.826073	0.976	0.977	1
MRPL44	0.00216675	1.29179	0.738	0.488	1
AL391684.1	0.00217616	0.361525	0.095	0.419	1
KRTDAP	0.0021805	-1.23135	0.333	0.698	1
AK6	0.0021832	0.738526	0.929	0.907	1
MARK2P9	0.00218579	1.45229	0.333	0.07	1
GTSF1	0.00218888	0.841693	0.976	0.953	1
TERB2	0.00219046	1.54421	0.786	0.535	1
GZF1	0.00219046	-0.911296	0.5	0.814	1
SMG5	0.00219442	-0.484747	0.381	0.721	1
CTDNEP1	0.00219747	-0.856136	0.286	0.651	1
VPS26B	0.00219969	-0.773668	0.452	0.767	1
AL109918.1	0.00220349	-0.995143	0.286	0.628	1
PPP1R9A	0.00222109	-1.15341	0.548	0.837	1
PCNT	0.00222257	1.20726	0.857	0.86	1
SULF2	0.00222364	-0.667524	0.381	0.767	1
C17orf97	0.00222614	0.321141	0.5	0.93	1
AL022323.4	0.00222706	-0.53716	0.167	0.512	1
ZHX2	0.00223034	-0.854538	0.071	0.349	1
DGKE	0.00223576	-0.657516	0.286	0.698	1
SMARCD3	0.00224067	-0.455373	0.31	0.767	1
LINC02468	0.00224303	-0.549944	0.024	0.256	1
COL14A1	0.00224334	-0.254944	0.024	0.256	1
SIK1	0.00224334	-0.634056	0.024	0.256	1
PLEKHG2	0.00224412	-0.570735	0.095	0.372	1
JCAD	0.00224416	-0.546044	0.714	0.907	1
CCNI	0.00225058	-0.979705	0.857	1	1
ARPC2	0.00225638	0.59079	0.976	1	1
H3F3A	0.00225638	0.440044	1	0.977	1
UBTD2	0.00225939	-1.02923	0.571	0.86	1
ATG2A	0.00226948	-0.346833	0.19	0.605	1
DIPK2A	0.00227468	-0.503784	0.262	0.628	1
TAP2	0.00229448	-0.258102	0.071	0.372	1
GSTM1	0.00229489	-0.428025	0.048	0.302	1
RPL7AP6	0.00229628	-0.568019	0.786	0.953	1
CAMK2G	0.00230593	-0.452059	0.167	0.512	1
SLC12A4	0.00230593	-0.729296	0.167	0.512	1
MTFR1L	0.00231183	1.02173	0.905	0.907	1
KCNC4	0.00232129	-0.680755	0.119	0.465	1
TRAF7	0.00232365	-0.905565	0.071	0.349	1
CGGBP1	0.00232492	-0.414666	0.714	0.93	1
CD164	0.00232661	-0.53211	0.976	1	1
TRIM28	0.00233649	-0.92028	0.833	0.93	1
ANKRD20A5P	0.00233772	1.81667	0.452	0.163	1
C12orf10	0.00234587	1.19038	0.929	0.884	1
SCMH1	0.00234861	-0.67267	0.262	0.651	1
PLA2G15	0.00234874	-1.12409	0.286	0.628	1
AC012358.3	0.0023544	-0.295567	0.024	0.256	1
FNDC3B	0.00235642	-1.04345	0.524	0.744	1
PSMC4	0.00236445	0.817335	0.905	0.837	1
DONSON	0.00237936	-0.897137	0.262	0.605	1
DPP8	0.00238037	1.23947	0.905	0.907	1
KRI1	0.00238041	1.10819	0.643	0.349	1
KLHDC3	0.00238977	0.954902	0.976	0.953	1
CD2AP	0.00239699	-0.49698	0.571	0.86	1
FAM86DP	0.00239716	-0.441057	0.095	0.395	1
BRK1	0.00239881	0.880157	1	0.977	1
TMEM104	0.00240255	0.261368	0.238	0.605	1
LPAR3	0.00241367	-0.40022	0.524	0.767	1
MRPL54	0.00241534	0.606342	0.976	0.837	1
FOSL2	0.00242053	-0.538619	0.071	0.349	1
SHBG	0.00242053	-0.607533	0.071	0.349	1
ETS2	0.00242144	-1.93997	0.214	0.558	1
YWHAG	0.00242546	-0.758046	0.595	0.884	1
CDK1	0.00242792	0.971444	0.762	0.512	1
STAG3L2	0.00244281	0.668032	0.69	0.419	1
BCDIN3D	0.00245686	0.306276	0.214	0.651	1
WDR60	0.00245967	1.12835	0.952	0.953	1
HOPX	0.00246076	0.907643	0.952	1	1
AC011444.2	0.00247037	-0.457497	0.167	0.512	1
DYNLL1	0.00247304	0.342233	1	1	1
FLNB	0.00247498	-0.724897	0.452	0.791	1
HAUS3	0.00247498	-0.786381	0.405	0.837	1
NBPF10	0.0024816	-0.292955	0.262	0.581	1
ZFP14	0.00249704	0.584302	0.143	0.512	1
ZSCAN18	0.00250287	-0.554003	0.571	0.884	1
VPS13C	0.00250442	-0.542128	0.548	0.86	1
ATRNL1	0.00250519	-1.06012	0.238	0.558	1
AC008537.3	0.00250535	-0.806724	0.048	0.302	1
DHX40	0.00251401	-0.646183	0.738	0.93	1
TACC1	0.00251864	-0.486231	0.81	0.977	1
MAPK9	0.00251938	-0.672784	0.524	0.814	1
TANC1	0.00252086	-0.919084	0.071	0.349	1
TOMM20	0.00252307	-0.642576	0.81	1	1
PABPC1P3	0.00252595	-0.37518	0.619	0.884	1
NHLRC3	0.00254224	-0.928227	0.548	0.767	1
RAB3IL1	0.00254263	-0.911409	0.262	0.651	1
ZNF233	0.00254601	1.52735	0.667	0.372	1
ZBTB14	0.00255587	0.545603	0.119	0.442	1
LINC02270	0.00255587	0.394559	0.429	0.14	1
ACVR2B	0.00256302	-0.986902	0.214	0.628	1
LRRC6	0.00256768	1.30644	0.762	0.605	1
DMXL1	0.00257517	-0.585211	0.548	0.837	1
SETBP1	0.00258036	-1.50418	0.214	0.605	1
FZD4	0.00258476	-0.5739	0.286	0.605	1
FURIN	0.00258842	-0.64875	0.095	0.395	1
TSPY26P	0.00259176	-0.601188	0.024	0.256	1
ZNF30	0.00259176	-0.739053	0.024	0.256	1
ABCB10	0.00259176	-1.26163	0.024	0.256	1
COX10-AS1	0.00259176	-1.64507	0.024	0.256	1
ATP6V1E1	0.00259278	0.805336	0.905	0.884	1
ZNF704	0.00259973	-1.14792	0.5	0.791	1
S100A16	0.00260085	0.974668	0.905	0.93	1
ZNF587B	0.00260432	-0.446644	0.19	0.512	1
MED12	0.00261171	-0.691961	0.357	0.721	1
AC015871.3	0.00261707	0.402102	0.048	0.302	1
SSX1	0.00261707	-0.750442	0.048	0.302	1
C5orf34	0.00262256	-0.266792	0.238	0.581	1
GDF10	0.00262694	-0.72497	0.405	0.744	1
RPL27A	0.00262775	-0.452019	0.976	1	1
GRM2	0.00262976	0.508123	0.095	0.419	1
IFT88	0.00263518	0.736586	0.929	0.884	1
C11orf96	0.00263669	-1.61004	0.405	0.791	1
TUFM	0.00264144	0.910587	0.929	0.93	1
SLC2A5	0.00264745	1.82758	0.905	0.814	1
HIST1H4H	0.0026621	-0.635671	0.19	0.558	1
ZMYND19	0.00266538	-0.874024	0.214	0.605	1
SAFB2	0.00266891	0.873844	0.905	0.884	1
ZDHHC5	0.00267243	-0.375722	0.524	0.814	1
CHST10	0.00267368	-0.515357	0.214	0.558	1
HIST1H2AG	0.00267439	-0.277132	0.214	0.581	1
PPP2R1B	0.00269163	0.580682	0.833	0.721	1
NAGS	0.00269233	2.04676	0.333	0.07	1
MDM2	0.00269586	-0.496106	0.31	0.674	1
RASGRP1	0.00269934	-1.22972	0.119	0.419	1
MTIF3	0.00270188	1.18845	0.929	0.837	1
PPP1CC	0.00270188	-0.686452	0.833	0.93	1
RAB12	0.002705	-0.555203	0.31	0.698	1
DNAI1	0.00270708	1.40138	0.69	0.465	1
ZNF844	0.00270724	-1.01097	0.333	0.698	1
ALG9	0.00271812	-0.387457	0.024	0.256	1
HCG27	0.00271812	-0.727701	0.024	0.256	1
BTN3A3	0.00271848	-0.304575	0.024	0.256	1
DIPK1B	0.00271848	-0.429124	0.024	0.256	1
TCF25	0.00272315	0.653349	0.976	0.977	1
PRR14	0.00273307	-0.61154	0.238	0.605	1
CRTAC1	0.00273815	-0.914611	0.167	0.512	1
ASAH2B	0.00274008	-0.610883	0.286	0.651	1
NAF1	0.00274008	-0.692001	0.31	0.628	1
TPTEP1	0.00274327	-0.407825	0.143	0.465	1
JPT2	0.00275295	-0.475866	0.214	0.605	1
TRIM25	0.00275531	-0.76444	0.452	0.721	1
HAX1	0.00276029	0.942176	0.929	0.953	1
AL035071.1	0.00276295	-0.521623	0.214	0.558	1
TMED7	0.0027683	-0.390089	0.762	0.884	1
EXD1	0.00277511	1.05831	0.667	0.419	1
AL161912.1	0.00277651	0.954628	0.238	0.023	1
PABPC3	0.00278094	1.34109	0.881	0.884	1
CTNNBIP1	0.00278647	-0.771941	0.19	0.512	1
CTDSPL	0.00278647	-0.969312	0.19	0.512	1
RPL37A	0.00279116	-0.328435	1	1	1
EEF1B2P3	0.00280413	-0.375239	0.548	0.814	1
GGTLC1	0.00280713	1.98835	0.619	0.349	1
AGPAT3	0.00281286	-0.600174	0.548	0.907	1
ZFP36L1	0.00281385	-0.733186	0.762	0.977	1
AC139491.2	0.00281597	-1.10387	0.571	0.698	1
MAPK8	0.00281611	-0.53726	0.476	0.791	1
PPP3CB	0.00281611	-0.794176	0.476	0.791	1
NAT1	0.00283637	-0.972718	0.095	0.372	1
RBM8A	0.00284343	0.597967	0.952	1	1
QSOX2	0.00284429	-0.278219	0.19	0.558	1
LINC01208	0.00284615	-0.38469	0.071	0.349	1
ALDH1L1-AS2	0.00285045	-0.421085	0.024	0.256	1
PKHD1L1	0.00285082	-0.314489	0.024	0.256	1
HAS3	0.00285082	-1.06794	0.024	0.256	1
BGN	0.00285082	-2.11119	0.024	0.256	1
CHST11	0.00285429	-0.306871	0.048	0.302	1
TAF10	0.00285429	-0.356149	0.048	0.302	1
KEAP1	0.00286723	1.031	0.786	0.744	1
C5orf64-AS1	0.00286888	0.399573	0.19	0.535	1
AC187653.1	0.00286906	0.757842	0.19	0.535	1
PAFAH1B1	0.00287318	-0.344374	0.881	0.93	1
PTPRA	0.00287612	-0.57586	0.786	0.907	1
GTF2H3	0.00288721	-1.02953	0.5	0.86	1
SERINC1	0.00289592	-0.475098	0.786	0.953	1
SNHG12	0.00290534	-0.745497	0.119	0.419	1
YPEL3	0.00291371	-0.425303	0.238	0.605	1
ZNF561	0.00291619	-0.694511	0.286	0.651	1
SLC7A3	0.00292322	0.889514	0.19	0	1
LINC02105	0.00292322	0.847729	0.19	0	1
AC011477.7	0.00292322	0.408669	0.19	0	1
RAB8A	0.00292594	-0.740942	0.452	0.744	1
POLR1A	0.00293305	-1.23565	0.238	0.651	1
AL353680.1	0.00293959	-0.380391	0.214	0.535	1
EIF2B1	0.00294714	0.618223	0.857	0.814	1
AUTS2	0.00296548	-0.750213	0.31	0.698	1
LINC02480	0.00298394	-0.305947	0.071	0.326	1
RPS6KA6	0.00298394	-1.26015	0.071	0.326	1
PDS5A	0.00298397	-0.586671	0.5	0.907	1
CNOT3	0.00298482	0.3166	0.119	0.465	1
COL28A1	0.00298903	-0.303724	0.024	0.256	1
ADRA2C	0.00298903	-1.49408	0.024	0.256	1
NPC1	0.00298936	-0.666904	0.167	0.465	1
IRF2BPL	0.00300579	-0.651309	0.333	0.721	1
SLC29A1	0.00300807	-0.44129	0.262	0.674	1
TBL2	0.00300989	0.925911	0.952	0.953	1
DMKN	0.00301544	0.498814	0.19	0.535	1
TUBGCP6	0.00302169	-0.630826	0.286	0.628	1
INVS	0.00302657	-0.429564	0.262	0.628	1
ZNF649	0.0030318	-1.51835	0.167	0.512	1
POP4	0.00303285	1.00347	0.905	0.767	1
MTHFSD	0.00304505	-0.635742	0.214	0.581	1
RPL15P2	0.00304505	-0.666777	0.262	0.535	1
CAPN15	0.00304717	-0.792077	0.214	0.558	1
GRB10	0.00304736	0.511914	0.214	0.558	1
TOMM34	0.00305319	0.988707	0.929	0.977	1
SNRPA1	0.00305319	0.429121	0.976	0.93	1
TCEAL9	0.0030535	0.631868	0.976	1	1
PTCH2	0.00305726	-0.42079	0.31	0.698	1
MVD	0.00305876	1.50113	0.69	0.512	1
ZNF142	0.00308364	-0.252097	0.071	0.349	1
NTNG2	0.00308364	-0.643553	0.071	0.349	1
PWAR5	0.00308364	-0.651909	0.071	0.349	1
CETN3	0.00309561	1.19871	0.929	0.953	1
AC009234.1	0.00310244	0.770859	0.452	0.163	1
LINC00533	0.00310244	-0.490618	0.143	0.465	1
AP1M1	0.00310544	0.824375	0.881	0.767	1
ABHD17B	0.00312183	-0.696838	0.524	0.791	1
IGLL1	0.0031256	1.28823	0.405	0.14	1
ZRANB3	0.0031273	-0.555119	0.31	0.651	1
[truncated: 10,379 more rows]

## Sheet: GSEA result in Sertoli cells
ID	Description	setSize	enrichmentScore	NES	pvalue	p.adjust	qvalues	rank	leading_edge	core_enrichment
hsa00030	Pentose phosphate pathway	15	0.576689	1.86518	0.00784929	0.0297871	0.0193849	1590	tags=40%, list=15%, signal=34%	TKTL2/PRPS1L1/PFKP/IDNK/RBKS/FBP1
hsa03050	Proteasome	31	0.52399	2.08283	0.00148368	0.0200678	0.0130598	3895	tags=77%, list=36%, signal=50%	PSMB8/PSMD4/PSMD11/PSMC3/PSMB6/PSMB7/PSMD13/PSMC5/PSMD8/PSME3/PSMD7/PSMA7/PSMC2/PSMC4/POMP/ADRM1/PSMD12/PSMD6/PSMC1/PSMD1/PSMA4/PSMF1/PSMA6/PSMB1
hsa04922	Glucagon signaling pathway	63	0.360579	1.70934	0.00280899	0.0200678	0.0130598	2366	tags=38%, list=22%, signal=30%	PPP3R2/PDHA2/LDHC/SIK2/LDHAL6A/PFKP/LDHAL6B/PRMT1/PRKAA2/PRKAG1/PHKG2/PPP3CC/CALM3/CALM2/PRKAB2/PYGL/FBP1/GYS1/PDHA1/PYGB/PRKACG/PDHB/LDHA/PDE3B
hsa00190	Oxidative phosphorylation	81	0.318667	1.58543	0.00699301	0.0272359	0.0177247	5514	tags=78%, list=51%, signal=39%	SDHC/UQCRC1/NDUFA9/COX7A2/ATP6V1F/COX10/COX5A/SDHA/ATP6V1G1/ATP5PO/ATP6V1E2/NDUFA12/NDUFB5/ATP6V1E1/PPA2/NDUFA3/ATP5F1B/NDUFV3/NDUFA8/ATP5PB/NDUFS3/COX7B2/SDHB/ATP5MC1/COX4I1/NDUFB10/NDUFS2/NDUFV1/NDUFS7/SDHD/ATP5MG/ATP5PD/NDUFA6/ATP6V1C1/ATP5PF/COX6B1/NDUFB3/NDUFB9/UQCR10/ATP5MC3/COX8C/COX11/COX7A2L/ATP6V1G2/LHPP/COX6C/NDUFS5/NDUFA5/NDUFAB1/UQCRFS1/NDUFS8/ATP5F1A/UQCRHL/NDUFS6/NDUFA10/NDUFB7/ATP…
hsa05200	Pathways in cancer	272	-0.206042	-1.42552	0.0116959	0.0417107	0.0271446	3275	tags=44%, list=30%, signal=31%	PTK2/BRCA2/SMAD4/MAX/PTCH2/NFKB2/GSTM1/E2F1/E2F2/PDGFRA/LAMA1/CAMK2G/PAX8/WNT6/KRAS/IL23A/IGF1R/PRKACA/ESR1/NOTCH1/SMAD2/PTGER2/MDM2/IL13RA1/GNB5/MAPK1/CCDC6/NOTCH2/FZD7/CAMK2D/CXCR4/MAPK8/XIAP/CSF3R/NRAS/CCND3/GNA12/LPAR5/CUL2/FZD4/HEY2/ITGA6/DDB2/MSH3/F2R/EGFR/ZBTB16/RASGRP3/GSK3B/PPARD/RALA/GNA13/CTNNA1/CHUK/JUP/BCR/MAPK9/IL7/PML/PRKCG/APC2/NCOA3/GNAQ/RUNX1T1/GSTP1/E2F3/HEY1/GNAS/VEGFB/COL4A2/…
hsa04144	Endocytosis	152	-0.242032	-1.52496	0.0131579	0.0458204	0.0298191	1710	tags=26%, list=16%, signal=22%	EPN3/DAB2/HGS/ARAP2/IQSEC1/RAB8A/FGFR2/VPS26B/SMURF2/SH3GL1/LDLRAP1/EPS15/HLA-A/SMAD3/CYTH3/HLA-B/IQSEC3/FOLR2/SH3GLB2/RAB4A/ARFGEF1/HLA-G/CHMP7/SNF8/HRAS/HSPA1L/AP2A1/RAB35/CHMP4B/FGFR3/WASHC5/ARF3/HSPA1A/TFRC/CAV2/SNX12/HSPA1B/CAV1
hsa04810	Regulation of actin cytoskeleton	108	-0.253114	-1.51842	0.00396825	0.0200678	0.0130598	2667	tags=41%, list=25%, signal=31%	MAPK1/ARHGEF7/CXCR4/NRAS/GNA12/PAK4/ARPC4/LPAR5/PDGFD/ITGB4/ITGA6/ARPC1B/F2R/EGFR/VCL/IQGAP3/GNA13/RRAS/PPP1CC/APC2/ITGAM/CYFIP2/ITGA7/FGFR2/ITGB5/ITGB2/MYH9/GNG12/MSN/MYLK3/CXCL12/FN1/PAK1/MAP2K1/TMSB4X/HRAS/FGFR3/ITGA3/PPP1R12B/PIP4K2A/MYL9/ACTN1/ACTN4
hsa04530	Tight junction	87	-0.260213	-1.49465	0.0143369	0.0493457	0.0321133	1510	tags=26%, list=14%, signal=23%	RAB8A/GATA4/MYH9/MSN/RUNX1/PATJ/MYH8/HCLS1/JAM3/VASP/PPP2R2A/SCRIB/PPP2R2D/CGN/CLDN11/DLG1/AMOTL1/MYL9/CCND1/ACTN1/ACTN4/MYH11
hsa05165	Human papillomavirus infection	175	-0.265171	-1.71464	0.0049505	0.0236346	0.015381	1667	tags=27%, list=15%, signal=24%	TNC/CREB3L4/TNXB/HEY1/GNAS/ITGA7/COL4A2/CCND2/ITGB5/PATJ/CDKN1B/COL6A1/COL6A2/FN1/TYK2/COL4A1/TRAF3/MAP2K1/HLA-A/HES1/DVL3/VTN/HLA-B/LAMC1/CREB3L2/PPP2R2A/CDKN1A/HLA-G/SCRIB/PPP2R2D/AKT3/AXIN2/CDK6/VEGFA/HRAS/LAMB2/DLG1/ITGA3/LAMA5/JAG1/CCND1/IRF1/SPP1/NOTCH3/THBS1/PTGS2/HES4
hsa04151	PI3K-Akt signaling pathway	161	-0.265504	-1.69317	0.0046729	0.022675	0.0147565	2413	tags=37%, list=22%, signal=29%	NRAS/CCND3/LPAR5/PDGFD/ITGB4/ITGA6/F2R/EGFR/MTCP1/TSC2/GSK3B/CHUK/IL7/TNC/CREB3L4/TNXB/ERBB4/YWHAG/ITGA7/VEGFB/COL4A2/FGFR2/CCND2/ITGB5/MCL1/FLT3/GNG12/JAK2/BCL2L11/CDKN1B/COL6A1/COL6A2/FN1/COL4A1/BCL2/CRTC2/MAP2K1/IL4R/EIF4B/VTN/CSF1R/LAMC1/CREB3L2/PPP2R2A/CDKN1A/YWHAH/PPP2R2D/AREG/AKT3/CDK6/VEGFA/HRAS/FGFR3/LAMB2/ITGA3/LAMA5/CCND1/SPP1/THBS1
hsa05169	Epstein-Barr virus infection	113	-0.292485	-1.78854	0.004	0.0200678	0.0130598	1181	tags=26%, list=11%, signal=23%	CDKN1B/TYK2/TRAF5/MAVS/BCL2/TRAF3/HLA-A/HES1/LYN/BLNK/TAP1/HLA-B/HLA-DMA/CDKN1A/HLA-G/HLA-DPB1/AKT3/CDK6/VIM/GADD45B/B2M/TAB1/CCND1/TNFAIP3/HLA-DQA1/CD44/HLA-DPA1/HLA-DRA
hsa05130	Pathogenic Escherichia coli infection	98	-0.300408	-1.75128	0.00384615	0.0200678	0.0130598	2617	tags=43%, list=24%, signal=33%	CASP1/TUBB6/MAPK8/GNA12/ARPC4/LPAR5/ARPC1B/F2R/PYCARD/MYO1G/CLDN3/GNA13/CHUK/MAPK9/TAB3/RIPK1/MYH15/CYFIP2/CLDN18/MYH9/MYO5C/MYH8/IL18/PAK1/SEC24D/HCLS1/LYN/CYTH3/WASF3/FCGR2A/NLRP3/FOS/SEC24B/MYO5B/CLDN11/MYO1C/CASP4/TAB1/MYH11/IL1B/CXCL8
hsa04024	cAMP signaling pathway	86	-0.301606	-1.72535	0.00359712	0.0200678	0.0130598	2837	tags=43%, list=26%, signal=32%	RRAS2/ATP2A2/PTGER2/MAPK1/FSHR/PLCE1/ATP1B2/CAMK2D/MAPK8/SOX9/ATP1A2/F2R/AFDN/HCN4/ADCYAP1/MAPK9/RRAS/PPP1CC/CREB3L4/NPY/GNAS/ORAI1/PPP1R1B/ATP1B3/ADCY9/PAK1/MAP2K1/PPARA/CREB3L2/AKT3/FOS/ACOX3/MYL9/OXT/PLN/NPY1R
hsa05166	Human T-cell leukemia virus 1 infection	123	-0.302451	-1.86339	0.00395257	0.0200678	0.0130598	1363	tags=28%, list=13%, signal=24%	ITGB2/PPP3CB/CHEK2/ADCY9/CRTC2/XPO1/MAP2K1/HLA-A/SMAD3/HLA-B/CREB3L2/HLA-DMA/CDKN1A/SLC2A1/HLA-G/NFATC2/HLA-DPB1/AKT3/HRAS/FOS/CHEK1/B2M/DLG1/MAP3K3/CCND1/EGR1/ETS2/HLA-DQA1/EGR2/KAT2A/ZFP36/HLA-DPA1/HLA-DRA
hsa05161	Hepatitis B	80	-0.307832	-1.75527	0.00689655	0.0272359	0.0177247	1829	tags=31%, list=17%, signal=26%	MAPK9/IKBKE/PRKCG/CREB3L4/E2F3/JAK2/DDX3X/TYK2/EGR3/MAVS/BCL2/TRAF3/MAP2K1/SMAD3/CREB3L2/CDKN1A/NFATC2/AKT3/HRAS/FOS/TAB1/CASP10/EGR2/CXCL8
hsa04022	cGMP-PKG signaling pathway	82	-0.308123	-1.75144	0.0070922	0.0272635	0.0177426	1734	tags=32%, list=16%, signal=27%	PPP1CC/GNAQ/CREB3L4/GATA4/PPP3CB/GUCY1A2/ATP1B3/MYLK3/KCNMB4/ADCY9/MAP2K1/SLC8A1/PRKG1/VASP/MRVI1/CREB3L2/NFATC2/AKT3/IRS2/ADRA2C/MYL9/ADRA2B/KCNMB1/MEF2C/PLN
hsa04261	Adrenergic signaling in cardiomyocytes	64	-0.309344	-1.6767	0.00692042	0.0272359	0.0177247	1722	tags=27%, list=16%, signal=22%	PPP1CC/GNAQ/CREB3L4/GNAS/CACNA2D3/ATP1B3/ADCY9/BCL2/SLC8A1/CREB3L2/PPP2R2A/PPP2R2D/AKT3/TPM1/PLN/TPM2
hsa05418	Fluid shear stress and atherosclerosis	71	-0.319408	-1.78268	0.00684932	0.0272359	0.0177247	1155	tags=28%, list=11%, signal=25%	CYBA/GPC1/MAPK9/GSTP1/PECAM1/BCL2/NOX1/ACVR2B/GSTM2/DUSP1/AKT3/VEGFA/FOS/CAV2/KLF2/MEF2C/CAV1/CCL2/IL1B
hsa04145	Phagosome	76	-0.324905	-1.84722	0.00344828	0.0200678	0.0130598	1629	tags=33%, list=15%, signal=28%	STX12/HGS/ITGAM/ITGB5/ITGB2/CD36/HLA-A/CYBB/TAP1/LAMP1/HLA-B/HLA-DMA/M6PR/HLA-G/HLA-DPB1/FCGR2A/FCGR2B/CD14/MSR1/TFRC/HLA-DQA1/THBS1/HLA-DPA1/HLA-DRA
hsa05206	MicroRNAs in cancer	97	-0.32582	-1.89718	0.00378788	0.0200678	0.0130598	1682	tags=32%, list=16%, signal=27%	APC2/TNC/TNXB/E2F3/CCND2/MCL1/PLAU/BCL2L11/CDKN1B/BCL2/MAP2K1/ZEB2/CDKN1A/ABCC1/CDK6/VEGFA/VIM/HRAS/IRS2/FGFR3/HDAC4/DNMT3B/MIR103A2/CCND1/IGF2BP1/NOTCH3/TPM1/THBS1/PTGS2/CD44
hsa04919	Thyroid hormone signaling pathway	65	-0.327009	-1.77835	0.00692042	0.0272359	0.0177247	2903	tags=48%, list=27%, signal=35%	PRKACA/ESR1/NOTCH1/ATP2A2/MDM2/MAPK1/NOTCH2/PLCE1/ATP1B2/NRAS/ATP1A2/TSC2/GSK3B/MED13/MED12/PRKCG/NCOA3/NCOA2/GATA4/ATP1B3/MAP2K1/SLC2A1/AKT3/HRAS/PLCD3/CCND1/MED14/NOTCH3/KAT2A/PLN
hsa05205	Proteoglycans in cancer	101	-0.33002	-1.94124	0.00380228	0.0200678	0.0130598	2987	tags=47%, list=28%, signal=34%	WNT6/KRAS/IGF1R/PRKACA/ESR1/RRAS2/SMAD2/HBEGF/MDM2/MAPK1/ITPR1/PLCE1/FZD7/CAMK2D/NRAS/FZD4/EGFR/GAB1/GPC1/RRAS/PPP1CC/PRKCG/FLNB/ERBB4/ITGB5/PLAU/MSN/FN1/PAK1/HCLS1/MAP2K1/EIF4B/HSPB2/PLAUR/VTN/CDKN1A/AKT3/VEGFA/HRAS/FLNA/PPP1R12B/CCND1/CAV2/THBS1/CD44/CAV1
hsa04010	MAPK signaling pathway	149	-0.332884	-2.09201	0.00446429	0.0220238	0.0143327	3258	tags=52%, list=30%, signal=37%	MAX/MAP2K6/PPP3CA/NFKB2/MAP2K7/PDGFRA/CACNA1A/MAP3K5/KRAS/IGF1R/ANGPT2/PRKACA/RPS6KA4/RRAS2/RASA2/PLA2G4C/MAPK1/RASA1/MAPK8/NRAS/GNA12/PDGFD/DUSP7/ARRB2/EGFR/RASGRP3/MAP3K4/RPS6KA3/CHUK/MAP3K2/MAPK9/RRAS/PRKCG/MKNK2/MAP3K8/FLNB/ERBB4/VEGFB/FGFR2/CACNA2D3/PPP3CB/FLT3/GNG12/MAP3K20/IL1RAP/PAK1/MAP2K1/MAP4K1/JUND/CSF1R/TAOK2/PPM1B/AREG/DUSP1/AKT3/STK3/VEGFA/GADD45B/HRAS/DUSP2/FOS/HSPA1L/FGFR3/RASGRP…
hsa05162	Measles	67	-0.341569	-1.87101	0.00675676	0.0272359	0.0177247	1903	tags=33%, list=18%, signal=27%	CHUK/MAPK9/IKBKE/CCND2/MSN/CDKN1B/TYK2/MAVS/BCL2/TRAF3/EIF2AK3/AKT3/CDK6/FOS/HSPA1L/FCGR2B/HSPA1A/CCND1/TNFAIP3/HSPA1B/IL1B
hsa05135	Yersinia infection	63	-0.34189	-1.8454	0.00689655	0.0272359	0.0177247	1150	tags=19%, list=11%, signal=17%	FN1/MAP2K1/NFATC2/AKT3/NLRP3/FOS/RPS6KA6/TAB1/CCL2/IL1B/CXCL8
hsa05202	Transcriptional misregulation in cancer	101	-0.347566	-2.04445	0.00380228	0.0200678	0.0130598	1942	tags=34%, list=18%, signal=28%	PER2/JUP/PML/DOT1L/RUNX1T1/ITGAM/MLLT3/SSX1/CCND2/TFE3/PLAU/FLT3/RUNX1/CDKN1B/LDB1/CSF1R/KDM6A/CDKN1A/BMP2K/CD86/GADD45B/RARA/MEN1/HIST1H3E/NR4A3/CD14/MEIS1/ID2/CEBPB/BCL2A1/MEF2C/NFKBIZ/CXCL8
hsa04380	Osteoclast differentiation	60	-0.348123	-1.86181	0.00668896	0.0272359	0.0177247	1829	tags=45%, list=17%, signal=38%	MAPK8/FOSL2/SOCS3/CTSK/CHUK/CYBA/MAPK9/FHL2/PPP3CB/TYK2/MAP2K1/BLNK/NOX1/JUND/CSF1R/NFATC2/AKT3/FCGR2A/FOS/LILRB3/FCGR2B/JUNB/FOSB/TAB1/TYROBP/IL1B
hsa04625	C-type lectin receptor signaling pathway	56	-0.35048	-1.82887	0.00684932	0.0272359	0.0177247	3199	tags=61%, list=29%, signal=43%	SRC/NFKB2/ITPR3/KRAS/IL23A/RRAS2/MDM2/BCL10/MAPK1/CASP1/ITPR1/MAPK8/NRAS/PYCARD/CHUK/MAPK9/RRAS/IKBKE/PPP3CB/CLEC1B/PAK1/EGR3/NFATC2/AKT3/NLRP3/HRAS/PRKCD/FCER1G/CARD9/IRF1/EGR2/PTGS2/IL1B
hsa04928	Parathyroid hormone synthesis, secretion and action	53	-0.350846	-1.78588	0.0103806	0.0380658	0.0247726	3189	tags=53%, list=29%, signal=37%	ITPR3/PLD2/PRKACA/HBEGF/MAPK1/ITPR1/GNA12/ARRB2/EGFR/GNA13/PRKCG/GNAQ/CREB3L4/GNAS/ADCY9/MMP17/BCL2/MAP2K1/JUND/CREB3L2/CDKN1A/FOS/LRP6/MAFB/NR4A2/EGR1/MEF2C
hsa05164	Influenza A	81	-0.359115	-2.05702	0.00348432	0.0200678	0.0130598	1203	tags=22%, list=11%, signal=20%	IL18/TYK2/MAVS/TRAF3/XPO1/MAP2K1/HLA-DMA/HLA-DPB1/AKT3/CDK6/NLRP3/HLA-DQA1/HLA-DPA1/CCL2/IL1B/CXCL8/HLA-DRA
hsa05163	Human cytomegalovirus infection	115	-0.371969	-2.27006	0.00398406	0.0200678	0.0130598	1903	tags=32%, list=18%, signal=27%	GNA13/CHUK/RIPK1/PRKCG/GNAQ/CREB3L4/E2F3/GNAS/PPP3CB/GNG12/ADCY9/CXCL12/TRAF5/MAP2K1/HLA-A/CCR1/TAP1/HLA-B/CREB3L2/CDKN1A/HLA-G/NFATC2/AKT3/CDK6/VEGFA/HRAS/B2M/CCND1/TMEM173/PTGS2/CCL4L2/CCL2/IL1B/CCL4/CCL3L1/CXCL8
hsa05152	Tuberculosis	76	-0.37264	-2.11861	0.00344828	0.0200678	0.0130598	1360	tags=28%, list=13%, signal=24%	PPP3CB/JAK2/IL18/BCL2/LAMP1/HLA-DMA/HLA-DPB1/AKT3/FCGR2A/FCGR2B/CD14/FCER1G/CASP10/CARD9/HLA-DQA1/CEBPB/HLA-DPA1/CD74/IL1B/HLA-DRA
hsa01522	Endocrine resistance	52	-0.373752	-1.88615	0.00696864	0.0272359	0.0177247	3272	tags=63%, list=30%, signal=45%	PTK2/SRC/E2F1/E2F2/KRAS/IGF1R/PRKACA/ESR1/NOTCH1/HBEGF/MDM2/MAPK1/NOTCH2/MAPK8/NRAS/EGFR/MAPK9/NCOA3/E2F3/GNAS/CDKN1B/ADCY9/BCL2/MAP2K1/CDKN1A/SHC2/AKT3/HRAS/FOS/JAG1/CCND1/NOTCH3
hsa05167	Kaposi sarcoma-associated herpesvirus infection	93	-0.378364	-2.17929	0.0037594	0.0200678	0.0130598	1285	tags=28%, list=12%, signal=25%	GNG12/JAK2/TYK2/TRAF3/MAP2K1/HLA-A/LYN/CCR1/HLA-B/CDKN1A/HLA-G/NFATC2/AKT3/CDK6/CD86/VEGFA/HRAS/FOS/CCND1/PTGS2/ZFP36/CXCL3/CXCL1/CXCL2/CXCL8
hsa04550	Signaling pathways regulating pluripotency of stem cells	62	-0.381229	-2.04063	0.00344828	0.0200678	0.0130598	2941	tags=55%, list=27%, signal=40%	WNT6/SETDB1/KRAS/IGF1R/SMAD2/BMPR2/MAPK1/FZD7/NRAS/FZD4/GSK3B/APC2/INHBB/ESRRB/FGFR2/ID4/JAK2/MAP2K1/KLF4/SMAD3/DVL3/PCGF6/ACVR2B/ZFHX3/JARID2/AKT3/AXIN2/HRAS/FGFR3/PCGF5/ID3/MEIS1/ID2
hsa04622	RIG-I-like receptor signaling pathway	33	-0.391571	-1.77649	0.0127389	0.0448893	0.0292132	1829	tags=36%, list=17%, signal=30%	MAPK9/IKBKE/RIPK1/TRIM25/DDX3X/MAVS/TRAF3/CASP10/TMEM173/TBKBP1/CXCL8
hsa04658	Th1 and Th2 cell differentiation	38	-0.392556	-1.85068	0.00673401	0.0272359	0.0177247	1285	tags=34%, list=12%, signal=30%	JAK2/TYK2/IL4R/HLA-DMA/NFATC2/HLA-DPB1/FOS/JAG1/HLA-DQA1/NOTCH3/HLA-DPA1/HLA-DRA
hsa04912	GnRH signaling pathway	42	-0.392771	-1.89735	0.0104167	0.0380658	0.0247726	3353	tags=67%, list=31%, signal=46%	MAP2K6/SRC/MAP2K7/ITPR3/PLD2/CAMK2G/KRAS/PRKACA/HBEGF/PLA2G4C/MAPK1/ITPR1/CAMK2D/MAPK8/NRAS/EGFR/MAP3K4/MAP3K2/MAPK9/GNAQ/GNAS/ADCY9/MAP2K1/HRAS/PRKCD/MAP3K3/EGR1
hsa04390	Hippo signaling pathway	78	-0.393448	-2.24106	0.00344828	0.0200678	0.0130598	3054	tags=55%, list=28%, signal=40%	SAV1/PARD6A/WNT6/PPP2CB/NKD1/PPP2CA/SMAD2/BMPR2/FZD7/CCND3/WTIP/FZD4/CSNK1E/WWTR1/GSK3B/CTNNA1/PPP1CC/TEAD3/APC2/SMAD7/YWHAG/CCND2/ITGB2/YAP1/PATJ/SMAD3/DVL3/PPP2R2A/YWHAH/SCRIB/PPP2R2D/AREG/AXIN2/STK3/LATS2/DLG1/FRMD1/LIMD1/AJUBA/CCND1/MOB1B/ID2
hsa04270	Vascular smooth muscle contraction	58	-0.396136	-2.0994	0.00337838	0.0200678	0.0130598	2620	tags=48%, list=24%, signal=37%	MAPK1/ITPR1/ACTG2/GNA12/AVP/GNA13/KCNU1/PPP1CC/PRKCG/GNAQ/CALCRL/GNAS/GUCY1A2/MYLK3/KCNMB4/ADCY9/PLA2G12A/ADM/MAP2K1/PRKG1/MRVI1/PRKCD/PPP1R12B/PRKCH/MYL9/KCNMB1/MYH11
hsa04670	Leukocyte transendothelial migration	46	-0.399565	-1.98014	0.00680272	0.0272359	0.0177247	2091	tags=43%, list=19%, signal=35%	AFDN/CLDN3/CTNNA1/CYBA/PRKCG/ITGAM/CLDN18/ITGB2/MSN/PECAM1/CXCL12/JAM3/CD99/CYBB/VASP/CLDN11/MYL9/ACTN1/ACTN4
hsa05145	Toxoplasmosis	58	-0.401393	-2.12726	0.00337838	0.0200678	0.0130598	1203	tags=29%, list=11%, signal=26%	TYK2/BCL2/ALOX5/LAMC1/HLA-DMA/HLA-DPB1/AKT3/HSPA1L/LAMB2/LAMA5/TAB1/HSPA1A/HSPA1B/HLA-DQA1/HLA-DPA1/HLA-DRA
hsa05322	Systemic lupus erythematosus	55	-0.407048	-2.10597	0.00343643	0.0200678	0.0130598	799	tags=25%, list=7%, signal=24%	HLA-DPB1/CD86/FCGR2A/HIST1H3E/C1QB/H2AFX/ACTN1/C1QA/HIST2H2AA3/HLA-DQA1/ACTN4/HLA-DPA1/HLA-DRA
hsa04512	ECM-receptor interaction	46	-0.418984	-2.07638	0.00680272	0.0272359	0.0177247	1693	tags=41%, list=16%, signal=35%	TNC/TNXB/ITGA7/COL4A2/ITGB5/CD36/COL6A1/COL6A2/FN1/COL4A1/VTN/LAMC1/LAMB2/ITGA3/LAMA5/SPP1/THBS1/CD44
hsa04659	Th17 cell differentiation	45	-0.420993	-2.0769	0.00675676	0.0272359	0.0177247	1285	tags=36%, list=12%, signal=31%	RUNX1/JAK2/IL1RAP/TYK2/IL4R/SMAD3/HLA-DMA/NFATC2/HLA-DPB1/FOS/RARA/HLA-DQA1/HLA-DPA1/IL1B/HLA-DRA
hsa04510	Focal adhesion	103	-0.422259	-2.48861	0.003861	0.0200678	0.0130598	2465	tags=50%, list=23%, signal=39%	MAPK8/XIAP/CCND3/PAK4/PDGFD/ITGB4/ITGA6/EGFR/VCL/PARVB/GSK3B/MAPK9/PPP1CC/PRKCG/TNC/TNXB/FLNB/ITGA7/VEGFB/COL4A2/CCND2/ITGB5/MYLK3/COL6A1/COL6A2/FN1/PAK1/COL4A1/BCL2/MAP2K1/VTN/VASP/LAMC1/SHC2/AKT3/VEGFA/HRAS/LAMB2/FLNA/ITGA3/PPP1R12B/LAMA5/MYL9/CCND1/CAV2/ACTN1/SPP1/ACTN4/THBS1/CAV1
hsa04012	ErbB signaling pathway	43	-0.425375	-2.063	0.00341297	0.0200678	0.0130598	3589	tags=70%, list=33%, signal=47%	NRG2/SHC4/PTK2/SRC/MAP2K7/CAMK2G/KRAS/HBEGF/MAPK1/CAMK2D/MAPK8/NRAS/PAK4/EGFR/GAB1/GSK3B/MAPK9/ABL2/PRKCG/ERBB4/CDKN1B/PAK1/MAP2K1/CDKN1A/SHC2/AREG/AKT3/HRAS/BTC
hsa04623	Cytosolic DNA-sensing pathway	31	-0.437885	-1.95633	0.00304878	0.0200678	0.0130598	1829	tags=32%, list=17%, signal=27%	IKBKE/RIPK1/IL18/MAVS/POLR3B/TMEM173/CCL4L2/IL1B/CCL4
hsa04514	Cell adhesion molecules (CAMs)	56	-0.44077	-2.30002	0.00342466	0.0200678	0.0130598	1988	tags=64%, list=18%, signal=53%	NECTIN1/NCAM1/PTPRC/CD58/CNTNAP2/NECTIN3/SELL/PTPRM/MPZL1/PTPRF/CDH2/ITGA6/CLDN3/IGSF11/HLA-DOB/NTNG2/CNTN1/ITGAM/CLDN18/ITGB2/PECAM1/HLA-A/JAM3/CD99/HLA-B/HLA-DMA/SIGLEC1/CD276/HLA-G/HLA-DPB1/CD86/CLDN11/HLA-DQA1/HLA-DPA1/HLA-DRA
hsa04978	Mineral absorption	28	-0.445907	-1.91032	0.00914634	0.0342698	0.0223022	2541	tags=57%, list=23%, signal=44%	ATP1B2/ATP1A2/SLC46A1/ATP7A/ATOX1/STEAP1/MT1E/MT1X/ATP1B3/SLC8A1/CYBRD1/MT1G/MT2A/FTH1/MT1H
hsa05133	Pertussis	39	-0.449367	-2.12933	0.00337838	0.0200678	0.0130598	2617	tags=51%, list=24%, signal=39%	CASP1/C3/MAPK8/PYCARD/SERPING1/IRF8/MAPK9/C1QC/ITGAM/C5/ITGB2/NLRP3/FOS/C1QB/CD14/IRF1/C1QA/IL1B/CXCL8
hsa05414	Dilated cardiomyopathy (DCM)	35	-0.45091	-2.08707	0.00322581	0.0200678	0.0130598	1429	tags=34%, list=13%, signal=30%	ITGA7/ITGB5/CACNA2D3/ADCY9/SLC8A1/ITGA3/DES/DMD/TPM1/PLN/TPM2
hsa05219	Bladder cancer	30	-0.453865	-1.99701	0.00303951	0.0200678	0.0130598	3174	tags=63%, list=29%, signal=45%	E2F1/E2F2/KRAS/HBEGF/MDM2/MAPK1/NRAS/EGFR/E2F3/TYMP/MAP2K1/CDKN1A/VEGFA/HRAS/FGFR3/CCND1/THBS1/CXCL8
hsa04621	NOD-like receptor signaling pathway	87	-0.463062	-2.6598	0.00358423	0.0200678	0.0130598	1842	tags=39%, list=17%, signal=33%	CHUK/CYBA/MAPK9/IKBKE/TAB3/RIPK1/DNM1L/NLRC4/ANTXR1/MCU/IL18/TYK2/TRAF5/MAVS/BCL2/TRAF3/CYBB/NEK7/NLRP3/CTSB/PRKCD/CASP4/TAB1/TMEM173/CARD9/TNFAIP3/NAMPT/CCL2/CXCL3/CXCL1/IL1B/CXCL2/CXCL8
hsa04923	Regulation of lipolysis in adipocytes	20	-0.478895	-1.8615	0.0112994	0.0407882	0.0265442	1537	tags=40%, list=14%, signal=34%	GNAS/ADCY9/PRKG1/AKT3/IRS2/PTGS2/NPY1R
hsa05120	Epithelial cell signaling in Helicobacter pylori infection	34	-0.486586	-2.23456	0.00323625	0.0200678	0.0130598	1151	tags=26%, list=11%, signal=24%	PAK1/LYN/JAM3/PTPRZ1/CXCL3/CXCL1/CXCL2/CXCL8
hsa05020	Prion diseases	22	-0.492825	-1.99211	0.00282486	0.0200678	0.0130598	1744	tags=41%, list=16%, signal=34%	C5/MAP2K1/LAMC1/C1QB/HSPA1A/EGR1/C1QA/IL1B
hsa04060	Cytokine-cytokine receptor interaction	71	-0.499499	-2.7878	0.00342466	0.0200678	0.0130598	94	tags=27%, list=1%, signal=27%	IL18/CXCL12/IL4R/CCR1/CSF1R/ACVR2B/TNFRSF10D/CCL20/CTF1/CCL4L2/CCL2/CXCL3/CXCL1/IL1B/CXCL2/CCL4/CCL3L1/CXCL8
hsa05142	Chagas disease (American trypanosomiasis)	43	-0.509753	-2.47222	0.00341297	0.0200678	0.0130598	803	tags=26%, list=7%, signal=24%	PPP2R2D/AKT3/FOS/C1QB/GNAL/C1QA/CCL2/IL1B/CCL3L1/CXCL8
hsa04610	Complement and coagulation cascades	30	-0.515898	-2.26995	0.00303951	0.0200678	0.0130598	2139	tags=73%, list=20%, signal=59%	PROS1/F10/CD55/C3/F2R/F13A1/SERPING1/C1QC/A2M/ITGAM/C5/TFPI/VSIG4/ITGB2/PLAU/PLAUR/VTN/CD59/C5AR1/C1QB/C1QA
hsa05321	Inflammatory bowel disease (IBD)	24	-0.522133	-2.15457	0.00290698	0.0200678	0.0130598	1150	tags=38%, list=11%, signal=34%	IL4R/SMAD3/HLA-DMA/HLA-DPB1/HLA-DQA1/HLA-DPA1/IL1B/HLA-DRA
hsa05146	Amoebiasis	47	-0.533869	-2.63756	0.003367	0.0200678	0.0130598	1682	tags=43%, list=16%, signal=36%	GNAQ/ITGAM/GNAS/COL4A2/ITGB2/FN1/COL4A1/LAMC1/LAMB2/GNAL/LAMA5/CD14/ACTN1/ACTN4/CXCL3/CXCL1/IL1B/CXCL2/CXCL8
hsa05134	Legionellosis	38	-0.543197	-2.56087	0.003367	0.0200678	0.0130598	548	tags=37%, list=5%, signal=35%	NLRC4/ITGB2/IL18/EEF1A1/HSPA1L/CD14/HSPA1A/HSPA1B/CXCL3/CXCL1/IL1B/CXCL2/CXCL8
hsa04062	Chemokine signaling pathway	68	-0.546015	-3.01556	0.00338983	0.0200678	0.0130598	1225	tags=32%, list=11%, signal=29%	JAK2/ADCY9/CXCL12/PAK1/MAP2K1/LYN/CCR1/SHC2/AKT3/HRAS/PRKCD/RASGRP2/CCL20/CCL4L2/CCL2/CXCL3/CXCL1/CXCL2/CCL4/CCL3L1/CXCL8
hsa04668	TNF signaling pathway	58	-0.550984	-2.92005	0.00337838	0.0200678	0.0130598	1829	tags=47%, list=17%, signal=39%	MAPK9/TAB3/RIPK1/CREB3L4/DNM1L/MAP3K8/TRAF5/TRAF3/MAP2K1/CREB3L2/AKT3/FOS/JUNB/TAB1/JAG1/CASP10/IRF1/TNFAIP3/CCL20/CEBPB/PTGS2/CCL2/CXCL3/CXCL1/IL1B/CXCL2
hsa04933	AGE-RAGE signaling pathway in diabetic complications	47	-0.553518	-2.73464	0.003367	0.0200678	0.0130598	1407	tags=43%, list=13%, signal=37%	COL4A2/JAK2/CDKN1B/FN1/COL4A1/BCL2/NOX1/SMAD3/CYBB/AKT3/VEGFA/HRAS/PRKCD/PLCD3/CCND1/EGR1/CCL2/IL1B/CXCL8
hsa04064	NF-kappa B signaling pathway	54	-0.554309	-2.84322	0.00344828	0.0200678	0.0130598	1829	tags=46%, list=17%, signal=39%	TAB3/RIPK1/PIDD1/TRIM25/PLAU/CXCL12/TRAF5/BCL2/TRAF3/LYN/BLNK/GADD45B/CD14/TAB1/TNFAIP3/BCL2A1/PTGS2/CCL4L2/CXCL3/CXCL1/IL1B/CXCL2/CCL4/CXCL8
hsa05140	Leishmaniasis	33	-0.558243	-2.53265	0.00318471	0.0200678	0.0130598	1905	tags=52%, list=18%, signal=43%	CYBA/ITGAM/ITGB2/JAK2/EEF1A1/CYBB/HLA-DMA/HLA-DPB1/FCGR2A/FOS/TAB1/HLA-DQA1/PTGS2/HLA-DPA1/IL1B/HLA-DRA
hsa04672	Intestinal immune network for IgA production	16	-0.558419	-2.00686	0.0027027	0.0200678	0.0130598	1143	tags=44%, list=11%, signal=39%	HLA-DMA/HLA-DPB1/CD86/HLA-DQA1/HLA-DPA1/HLA-DRA
hsa05416	Viral myocarditis	30	-0.569647	-2.50645	0.00303951	0.0200678	0.0130598	1056	tags=40%, list=10%, signal=36%	HLA-B/HLA-DMA/HLA-G/HLA-DPB1/CD86/CCND1/DMD/HLA-DQA1/CAV1/HLA-DPA1/HLA-DRA
hsa04640	Hematopoietic cell lineage	37	-0.576663	-2.7049	0.00330033	0.0200678	0.0130598	1371	tags=54%, list=13%, signal=47%	IL7/ITGAM/CD9/CD36/FLT3/IL4R/CSF1R/HLA-DMA/CD59/HLA-DPB1/ITGA3/CD14/TFRC/GYPA/HLA-DQA1/CD44/HLA-DPA1/IL1B/HLA-DRA
hsa04620	Toll-like receptor signaling pathway	41	-0.577631	-2.76495	0.00348432	0.0200678	0.0130598	1969	tags=46%, list=18%, signal=38%	CHUK/MAPK9/IKBKE/RIPK1/MAP3K8/TRAF3/MAP2K1/AKT3/CD86/FOS/CD14/TAB1/SPP1/CCL4L2/IL1B/CCL4/CCL3L1/CXCL8
hsa04657	IL-17 signaling pathway	45	-0.583359	-2.87791	0.00337838	0.0200678	0.0130598	1903	tags=56%, list=18%, signal=46%	CHUK/MAPK9/IKBKE/TAB3/S100A9/USP25/TRAF5/TRAF3/JUND/TRAF3IP2/SRSF1/FOS/S100A8/FOSB/TNFAIP3/CCL20/CEBPB/PTGS2/CCL2/CXCL3/CXCL1/IL1B/CXCL2/CXCL8
hsa05150	Staphylococcus aureus infection	30	-0.583995	-2.56958	0.00303951	0.0200678	0.0130598	1905	tags=60%, list=18%, signal=50%	C1QC/ITGAM/C5/ITGB2/FPR3/FPR1/HLA-DMA/C5AR1/HLA-DPB1/FCGR2A/FCGR2B/PTAFR/C1QB/C1QA/HLA-DQA1/HLA-DPA1/HLA-DRA
hsa05132	Salmonella infection	44	-0.588967	-2.86278	0.00343643	0.0200678	0.0130598	565	tags=25%, list=5%, signal=24%	FLNA/CD14/CCL4L2/CXCL3/CXCL1/IL1B/CXCL2/CCL4/CCL3L1/CXCL8
hsa04612	Antigen processing and presentation	36	-0.592883	-2.78438	0.00316456	0.0200678	0.0130598	1056	tags=42%, list=10%, signal=38%	TAP1/HLA-B/HLA-DMA/HLA-G/HLA-DPB1/CTSB/HSPA1L/B2M/HSPA1A/HSPA1B/HLA-DQA1/HLA-DPA1/CD74/HLA-DRA
hsa04392	Hippo signaling pathway - multiple species	17	-0.618876	-2.2792	0.00268817	0.0200678	0.0130598	2286	tags=71%, list=21%, signal=56%	CSNK1E/WWTR1/TEAD3/YAP1/PAK1/STK3/LATS2/FRMD1/LIMD1/AJUBA/MOB1B
hsa05320	Autoimmune thyroid disease	16	-0.630063	-2.26434	0.0027027	0.0200678	0.0130598	1056	tags=56%, list=10%, signal=51%	HLA-B/HLA-DMA/HLA-G/HLA-DPB1/CD86/HLA-DQA1/HLA-DPA1/HLA-DRA
hsa05310	Asthma	13	-0.636193	-2.14353	0.00271003	0.0200678	0.0130598	799	tags=54%, list=7%, signal=50%	HLA-DPB1/FCER1G/FCER1A/HLA-DQA1/HLA-DPA1/HLA-DRA
hsa04940	Type I diabetes mellitus	19	-0.640801	-2.42495	0.002849	0.0200678	0.0130598	1056	tags=53%, list=10%, signal=48%	HLA-B/HLA-DMA/HLA-G/HLA-DPB1/CD86/HLA-DQA1/HLA-DPA1/IL1B/HLA-DRA
hsa05330	Allograft rejection	15	-0.656559	-2.32343	0.00273973	0.0200678	0.0130598	1056	tags=60%, list=10%, signal=54%	HLA-B/HLA-DMA/HLA-G/HLA-DPB1/CD86/HLA-DQA1/HLA-DPA1/HLA-DRA
hsa05323	Rheumatoid arthritis	41	-0.661947	-3.16854	0.00348432	0.0200678	0.0130598	799	tags=39%, list=7%, signal=36%	HLA-DPB1/CD86/VEGFA/FOS/CCL20/HLA-DQA1/HLA-DPA1/CCL2/CXCL3/CXCL1/IL1B/CXCL2/CCL3L1/CXCL8/HLA-DRA
hsa05143	African trypanosomiasis	13	-0.68961	-2.32351	0.00271003	0.0200678	0.0130598	522	tags=54%, list=5%, signal=51%	GNAQ/IL18/HBB/IL1B/HBA1/HBA2
hsa05332	Graft-versus-host disease	15	-0.736365	-2.60585	0.00273973	0.0200678	0.0130598	1056	tags=67%, list=10%, signal=60%	HLA-B/HLA-DMA/HLA-G/HLA-DPB1/CD86/HLA-DQA1/HLA-DPA1/IL1B/HLA-DRA
hsa05144	Malaria	18	-0.776198	-2.87439	0.0027933	0.0200678	0.0130598	1360	tags=78%, list=13%, signal=68%	CD36/CD81/PECAM1/IL18/GYPC/HBB/GYPA/THBS1/CCL2/IL1B/CXCL8/HBA1/HBA2
hsa04061	Viral protein interaction with cytokine and cytokine receptor	25	-0.777455	-3.26525	0.00291545	0.0200678	0.0130598	1150	tags=56%, list=11%, signal=50%	CXCL12/CCR1/CSF1R/TNFRSF10D/CCL20/CCL4L2/CCL2/CXCL3/CXCL1/CXCL2/CCL4/CCL3L1/CXCL8
