# Supplementary material for: Targeting APLN/APJ restores blood-testis barrier and improves spermatogenesis in murine and human diabetic models
Source: Nat Commun. 2022 Nov 28;13:7335. doi: 10.1038/s41467-022-34990-3 (PMC9705293; doi:10.1038/s41467-022-34990-3)
Supplement: Supplementary file 6 — Source Data [file 41467_2022_34990_MOESM6_ESM.xlsx]

## Sheet: Fig2.g
Immunofluorescence of GJA1 (red) co-stained with DDX4 (green) in normal and diabetic patients’ testicular paraffin sections. Representative immunofluorescence images and quantitative analysis of GJA1.
	GJA1
	Normal	DM
	43.6	12.4
	38.8	32.1
	29.2	19.2
	39.1	12
	30.1	31.6
	42.8	18.8
	47.7	11.5
	37.8	15.8
	44.2	24.5
	43.4	32.5
	31.4	10.8
	20.4	35.2
	28.8	27.9		Unpaired t test
	32.4	23.6		P value	2.668e-07
	27.5	14.8		P value summary	****
	27.9	35.5		Significantly different (P < 0.05)?	Yes
	48.7	23.8		One- or two-tailed P value?	Two-tailed
	40.7	10.4		t, df	t=5.492, df=108
	29.7	24
	35.3	35.8
	24.8	21
	24	14.1
	15.2	11.4
	53.6	16.3
	48.1	28.9
	30.7	16.2
	18.8	20.7
	37.6	23.1
	50.5	39.6
	19.5	24.6
	36.4	30.1
	50.9	11.8
	33.6	25.1
	27	15.5
	46.5	12.4
	28.9	19.6
	23.5	37.8
	15.7	16.7
	44.2	20.1
	30.9	33.3
	31.1	21.8
	45.9	17.7
	27.3	35.5
	28.6	26.9
	18.1	23.9
	32.5	39.1
	23.7	31.6
	34.3	26
	17.7	24.9
	24.4	17.9
	18.3	20.9
	49.8	38.5
	39.2	15.6
	19.4	12.5
	26.9	25.9

## Sheet: Fig2.h
Immunofluorescence of TJP1 (red) co-stained with DDX4 (green) in normal and diabetic patients’ testicular paraffin sections. Representative immunofluorescence images and quantitative analysis of TJP1
	TJP1			Column B	DM
	Normal	DM		vs.	vs.
	57.2	25.9		Column A	Normal
	40.3	36.8
	44.8	25		Unpaired t test
	59	29.4		P value	4.1356e-06
	43.5	42.6		P value summary	****
	44.1	36		Significantly different (P < 0.05)?	Yes
	30.3	28.9		One- or two-tailed P value?	Two-tailed
	40.8	24		t, df	t=4.855, df=107
	36	35.9
	47.3	43.9
	57.4	21.6
	38.1	26.8
	33	44.9
	52.8	30.3
	31.5	41.3
	35.4	32
	48.7	31.4
	42	25.4
	38.4	31.7
	56.3	38.7
	35.5	39.2
	15.5	24.8
	64	14.1
	56.6	28.4
	37.1	20.5
	49.4	33.4
	47.2	30.5
	42	27.7
	29.5	44.7
	27.9	35.3
	58.6	13.7
	22.5	28.6
	30.2	36.6
	58.3	22.3
	51	41.4
	54.2	31.7
	24.1	21.8
	28.1	33.3
	33.7	36
	17.6	19.7
	17.3	32.7
	30.3	31.4
	50.2	37.8
	36.9	15.3
	39.1	29.5
	59.4	37.2
	21.5	42.1
	58.8	17.5
	34.8	43.1
	15.9	28.5
	39.5	16.4
	37.7	10.4
	43.1	20.6
	32.3	42.5
		11.1

## Sheet: Fig2.i
Immunofluorescence of NCAM1 (red) co-stained with DDX4 (green) in normal and diabetic patients’ testicular paraffin sections. Representative immunofluorescence images and quantitative analysis of NCAM1.
	NCAM1
	Normal	DM
	36.2	20.3
	27.3	33
	22.3	31.8
	30.1	13.1
	30.4	21.4
	36.7	30.5
	43.3	32.3
	25.8	17.9
	40	15.9
	42.4	32.4
	28.9	15.7
	41.1	22.2		Unpaired t test
	22.5	10.6		P value	5.83e-08
	31.9	27		P value summary	****
	27.8	17.1		Significantly different (P < 0.05)?	Yes
	38.8	30.6		One- or two-tailed P value?	Two-tailed
	22	27.5		t, df	t=5.830, df=108
	43.1	23.9
	42.1	19.7
	28	14.5
	40.8	10.1
	18.2	32.8
	30.3	8.4
	36.6	12.8
	27.4	39.8
	16.1	18.5
	35.3	33.7
	33.8	36.1
	23.3	23.6
	24.8	24.5
	27.5	13
	30.2	22.5
	20.5	12.4
	37.8	12.2
	23.1	13.3
	34.6	16.7
	45.5	18.3
	49.7	17.8
	28.9	29.8
	24.1	5.2
	41.5	39.7
	21.8	5.4
	26.9	6.9
	47.9	36.5
	19.5	16.8
	25.6	17.6
	42.9	38.9
	35.7	15.4
	37.6	10.3
	17.4	13.2
	30.9	35.4
	32.5	15.6
	15	15.7
	30.7	31.7
	38.2	18.9

## Sheet: Fig2.j
Immunofluorescence of CDH2 (red) co-stained with DDX4 (green) in normal and diabetic patients’ testicular paraffin sections. Representative immunofluorescence images and quantitative analysis of CDH2.
	CDH2
	Normal	DM		Column B	DM
	14.8	19.9		vs.	vs.
	19.8	8.1		Column A	Normal
	22.1	17.6
	24.1	10.9		Unpaired t test
	29.1	19.4		P value	1e-09
	17.3	6		P value summary	****
	32	15.1		Significantly different (P < 0.05)?	Yes
	31	10.7		One- or two-tailed P value?	Two-tailed
	32.3	23.6		t, df	t=6.679, df=112
	21.7	15.3
	20.3	20.7
	21.5	24.1
	10.8	14.7
	18.7	18.4
	32.7	9.6
	28	23.3
	31.7	6.8
	12.6	20.8
	26.6	17.7
	19.3	11
	25.4	10.1
	17.4	16.1
	29.4	13.8
	19.2	5.7
	30.4	10.2
	23	9.7
	20.6	16.3
	30.1	6.1
	18.1	17.4
	15.9	15
	25.3	14.8
	12.7	6.4
	13.2	8.2
	22.4	15.5
	28.7	12.2
	12.3	16.9
	21.6	5.8
	18	23.5
	30	8.7
	16	17.8
	10	17.9
	24	12.5
	27.8	6.3
	27.9	18.7
	23.1	7.1
	29.3	18.1
	18.8	10
	30.5	5.2
	16.2	21.5
	27	21.3
	24.7	24.5
	13.4	13.9
	13	11.9
	25.7	22.7
	15	19.2
	24.9	23.4
	18.6	14.5

## Sheet: Fig3.e
Quantitative analysis of APLN. Date were presented in a box & whisker plot. ****p< 0.0001. Fluorescence intensity values of more than 50 positive cells in at least 5 fields of view were counted. Two-tailed Student’s t test was performed.
	Human			Column B	DM		Mouse			Column B	db/db
	Normal	DM		vs.	vs.		Control	db/db		vs.	vs.
	17.1	31.9		Column A	Normal		20.2	31.1		Column A	Control
	24.6	20.6					23.7	33.4
	15.3	26.4		Unpaired t test			19.7	33.8		Unpaired t test
	18.3	29		P value	2.967e-07		16.8	31		P value	2e-10
	16.2	25.8		P value summary	****		27.8	30		P value summary	****
	14.2	19.1		Significantly different (P < 0.05)?	Yes		20.8	25.5		Significantly different (P < 0.05)?	Yes
	15.2	35.5		One- or two-tailed P value?	Two-tailed		20.3	24.9		One- or two-tailed P value?	Two-tailed
	25.2	27.4		t, df	t=5.461, df=110		21.3	34.9		t, df	t=6.998, df=110
	28.3	36.4					19.5	23.6
	29.6	20.8					26	20.6
	27.4	22					14.1	27.7
	25.1	19.4					25.4	24.1
	17.2	27.3					22.5	21.7
	28.4	27.1					17	26.4
	11.3	29.3					20.6	21.9
	10.9	34.5					24.7	34
	26.2	24.1					20.9	35.2
	16.3	35.2					22	32.8
	12.1	24.8					19.9	33.1
	18.5	27.7					25.6	32.2
	26	23					29.7	37.9
	24.5	17.5					10.4	33.2
	14.9	17.1					15.7	36.9
	13.1	24.4					29.8	21.1
	17.4	33.3					27.3	24.3
	23.9	28.6					16.9	30.4
	29.8	31.4					16.5	37.4
	26.1	26.1					25.9	37.5
	28.9	18.4					19	17.9
	22.8	16.8					23.3	27.3
	28.6	22.4					28.5	22.4
	16.4	36.5					15.1	28.2
	27.3	30.1					26.1	19.1
	14.8	30.6					10	20.8
	18.8	18.1					22.1	28.1
	23.5	16.9					15.3	34.4
	28.1	19					27.2	31.7
	28.7	36.6					26.6	25.8
	22.6	28.1					12.8	29.5
	11.4	30.5					29.5	23.1
	24.4	31.6					21	16.9
	27.8	29.7					17.1	27.5
	23.6	24.5					20.5	29.2
	10.7	21.2					22.3	22.3
	15.4	19.9					10.9	35.3
	15.7	35					13.6	35.1
	19.5	33.5					13.2	33.7
	10.2	25					18.1	24
	10.6	36.1					24.4	22.6
	19	32.7					14.5	36.8
	18.2	17.6					18.2	34.2
	21.2	22.6					19.8	16.1
	26.4	21.5					29.3	37
	12.7	34.4					24.6	36.5
	24.1	34.9					19.6	17
	17.8	26.5					28.7	33

## Sheet: Fig3.h
Biotin positive testis tubules percentage in control and APLN injection group. Data are presented as means ± SEM. ****p< 0.0001. Statistics were performed in four mouse testes each group (n=4)
Control	+APLN		Column B	+APLN
0	47.3		vs.	vs.
0	50		Column A	Control
6.6	55
11.1	47		Unpaired t test
			P value	8.9554e-06
			P value summary	****
			Significantly different (P < 0.05)?	Yes
			One- or two-tailed P value?	Two-tailed
			t, df	t=13.81, df=6

## Sheet: Fig3.i
Immunofluorescence of VIM (red) co-stained with TJP1 (green) in control and APLN injection group’ testicular paraffin sections. Representative immunofluorescence images and quantitative analysis of TJP1.
TJP1
Control	+APLN		Column B	+APLN
43.3	12.7		vs.	vs.
33.8	8.7		Column A	Control
44.8	18
25.7	6.5		Unpaired t test
35.2	13.4		P value	1.687e-11
41.3	14		P value summary	****
31.6	13.7		Significantly different (P < 0.05)?	Yes
28.7	7.4		One- or two-tailed P value?	Two-tailed
24.4	13.3		t, df	t=13.25, df=105
41.7	5.3
40.9	10.8
18.8	9.4
36.5	8.5
40.4	11
25.8	17.8
41.3	15.8
40.7	10.7
40.1	5
31	11.5
43.8	7.6
20.3	16.2
28.2	16.6
40.2	14.2
23.6	12.1
26	8.9
19.3	11.3
33.1	10
12.3	14.1
20.1	7.9
26.3	8.3
47.3	15.4
16.6	14.4
20.5	7.2
18.7	12.2
15	11.1
17.4	14.8
24.1	8.8
39.3	7
32.6	17.4
38.7	11.4
30.7	10.4
38.1	6.7
46.3	15
26.4	9.2
8.1	17.1
27.3	5.4
36.7	7.7
42.7	12.8
15.5	6.2
23.7	16.4
24.9	10.2
34.9	12
	8.4
	6.6
	17.9

## Sheet: Fig3.j
Immunofluorescence of VIM (red) co-stained with GJA1 (green) in control and APLN injection group’ testicular paraffin sections. Representative immunofluorescence images and quantitative analysis of GJA1
GJA1
Control	+APLN		Column B	+APLN
19.3	16.1		vs.	vs.
28.1	13.4		Column A	Control
24.6	26.6
16.5	12.3		Unpaired t test
31	6.6		P value	4e-10
18.5	27.7		P value summary	****
29.1	25.3		Significantly different (P < 0.05)?	Yes
34.6	28		One- or two-tailed P value?	Two-tailed
29.7	19.8		t, df	t=6.870, df=108
17.8	7.6
16.8	20.6
30.8	17
18.3	12.1
28.9	23.8
25.7	28.9
28.2	6
32.9	18.2
34.8	21.3
15.9	7.8
20.3	5.2
32.2	21.4
24.8	19
24.1	30
22.1	20
35.6	21.6
14.8	11.9
33	23.1
30.6	17.7
33.8	10.8
33.5	17.5
35.7	16.9
26.5	24
21.3	28.4
25.9	24.9
18.2	8.3
31.4	11.1
14.9	15.6
18.6	5.8
29.5	15.2
21.5	26.4
33.4	7
24	11.5
28.4	9.6
23.6	27.9
20.5	8.9
16.3	22.4
32.7	27
19.9	19.3
30.1	17.1
28.3	19.2
30.3	5.5
27.5	14.3
35.1	15.5
35.2	5.3
31.6	23.7

## Sheet: Fig3.k
Immunofluorescence of VIM (red) co-stained with NCAM1 (green) in control and APLN injection group’ testicular paraffin sections. Representative immunofluorescence images and quantitative analysis of NCAM1.
NCAM1
Control	+APLN		Column B	+APLN
32.3	18.3		vs.	vs.
33.7	22.5		Column A	Control
43.9	19
38.9	16.7		Unpaired t test
35.7	21.3		P value	5.83711e-06
37.1	16.6		P value summary	****
35.9	8.9		Significantly different (P < 0.05)?	Yes
16.6	25.9		One- or two-tailed P value?	Two-tailed
31.5	9.9		t, df	t=10.31, df=114
17.9	13.8
42.7	10.5
37.9	17.2
25.1	17.3
31	11
33.1	14.9
16.3	14.3
30.7	12.7
22.9	15.3
43.2	15.5
29.5	10.9
24.1	21
40.8	14.1
20.9	12.1
34.8	20.1
36.8	19.7
20.4	25.5
38.8	16.3
41	25
27.2	21.6
15.3	8.8
22.1	23.9
22.7	21.7
15.2	16.8
19.6	14.4
26.4	16.9
42.3	18.2
30.2	19.4
36.1	19.1
18.2	23.3
35	15.6
16.8	15
30.4	16.2
41.9	13.3
36.6	13.5
38.7	11.2
44	13.6
33.8	20.8
18.5	10
16	24.3
35.6	19.2
30.5	15.7
35.3	21.4
42.2	8.7
20.3	22.2
26	25.3
30	10.3
24.9	14.8
36.2	18.4

## Sheet: Fig3.l
Immunofluorescence of VIM (red) co-stained with CDH2 (green) in control and APLN injection group’ testicular paraffin sections. Representative immunofluorescence images and quantitative analysis of CDH2.
CDH2
Control	+APLN		Column B	+APLN
22.1	13.3		vs.	vs.
17.5	13		Column A	Control
25.2	3.8
7.3	5.9		Unpaired t test
11	14.2		P value	1e-10
5.3	8.4		P value summary	****
15.2	13.6		Significantly different (P < 0.05)?	Yes
20.7	10.5		One- or two-tailed P value?	Two-tailed
20.1	6.8		t, df	t=7.118, df=114
14.7	10.4
17.6	11.2
9.6	9.8
19.8	4.3
14.8	3.9
19.7	10.1
19.6	10.9
6.4	7.2
12	4
21.5	3.2
24	11.8
16	11.9
22.4	10.6
25	4.5
17.9	8.2
8.6	11
24.4	13.4
18.9	11.7
7	12.6
5.6	8.9
13.3	3.7
18	13.1
24.7	11.1
11.6	6.6
12.2	9.5
19	13.5
7.2	11.6
8.1	6.4
21.7	8.6
22.7	6.2
12.8	14.8
13.8	14.9
5	14.7
24.5	5.7
23.4	6.9
5.1	10
10.1	4.6
11.9	12.2
21.8	9.9
16.9	5.6
23.6	11.4
24.6	11.5
17.7	10.7
10.8	8
9.1	3.5
23.9	14.4
18.8	9.7
19.2	7.3
9.2	6.3

[truncated: 43 more sheets: Fig4.a, Fig4.c, Fig4.i, Fig4.j, Fig4.k, Fig4.l, Fig4.m, Fig4.n, Fig5.c, Fig5.e, Fig5.i, Fig6.a, Fig6.b, Fig6.d, Fig6.e, Fig6.f, S2.f, S3.b, S3.c, S3.h …]
